# Supplementary material for: Interim safety and efficacy of gene therapy for RLBP1-associated retinal dystrophy: a phase 1/2 trial
Source: Nat Commun. 2024 Sep 10;15:7438. doi: 10.1038/s41467-024-51575-4 (PMC11387776; doi:10.1038/s41467-024-51575-4)
Supplement: Supplementary file 4 — Source Data [file 41467_2024_51575_MOESM4_ESM.xlsx]

## Sheet: Fig3
Patient_ID	wavelength	TRTEYE	VISIT	ZXTPT	outside_pi
C1.A	450	Treated Eye	Month 1	1 HOUR POST-BLEACH	Yes
C1.A	450	Treated Eye	Month 1	2 HOUR POST-BLEACH	Yes
C1.A	450	Treated Eye	Month 1	3 HOUR POST-BLEACH	No
C1.A	450	Untreated Eye	Month 1	1 HOUR POST-BLEACH	No
C1.A	450	Untreated Eye	Month 1	2 HOUR POST-BLEACH	No
C1.A	450	Untreated Eye	Month 1	3 HOUR POST-BLEACH	No
C1.B	450	Treated Eye	Month 1	1 HOUR POST-BLEACH	No
C1.B	450	Treated Eye	Month 1	2 HOUR POST-BLEACH	Yes
C1.B	450	Treated Eye	Month 1	3 HOUR POST-BLEACH	Yes
C1.B	450	Untreated Eye	Month 1	1 HOUR POST-BLEACH	Yes
C1.B	450	Untreated Eye	Month 1	2 HOUR POST-BLEACH	No
C1.B	450	Untreated Eye	Month 1	3 HOUR POST-BLEACH	Yes
C1.C	450	Treated Eye	Month 1	1 HOUR POST-BLEACH	Yes
C1.C	450	Treated Eye	Month 1	2 HOUR POST-BLEACH	Yes
C1.C	450	Treated Eye	Month 1	3 HOUR POST-BLEACH	Yes
C1.C	450	Untreated Eye	Month 1	1 HOUR POST-BLEACH	Yes
C1.C	450	Untreated Eye	Month 1	2 HOUR POST-BLEACH	No
C1.C	450	Untreated Eye	Month 1	3 HOUR POST-BLEACH	No
C2.A	450	Treated Eye	Month 1	1 HOUR POST-BLEACH	No
C2.A	450	Treated Eye	Month 1	2 HOUR POST-BLEACH	Yes
C2.A	450	Treated Eye	Month 1	3 HOUR POST-BLEACH	No
C2.A	450	Untreated Eye	Month 1	1 HOUR POST-BLEACH	No
C2.A	450	Untreated Eye	Month 1	2 HOUR POST-BLEACH	No
C2.A	450	Untreated Eye	Month 1	3 HOUR POST-BLEACH	No
C2.B	450	Treated Eye	Month 1	1 HOUR POST-BLEACH	Yes
C2.B	450	Treated Eye	Month 1	2 HOUR POST-BLEACH	Yes
C2.B	450	Treated Eye	Month 1	3 HOUR POST-BLEACH	Yes
C2.B	450	Untreated Eye	Month 1	1 HOUR POST-BLEACH	No
C2.B	450	Untreated Eye	Month 1	2 HOUR POST-BLEACH	No
C2.B	450	Untreated Eye	Month 1	3 HOUR POST-BLEACH	No
C2.C	450	Treated Eye	Month 1	1 HOUR POST-BLEACH	Yes
C2.C	450	Treated Eye	Month 1	2 HOUR POST-BLEACH	No
C2.C	450	Treated Eye	Month 1	3 HOUR POST-BLEACH	No
C2.C	450	Untreated Eye	Month 1	1 HOUR POST-BLEACH	No
C2.C	450	Untreated Eye	Month 1	2 HOUR POST-BLEACH	No
C2.C	450	Untreated Eye	Month 1	3 HOUR POST-BLEACH	No
C3.A	450	Treated Eye	Month 1	1 HOUR POST-BLEACH	No
C3.A	450	Treated Eye	Month 1	2 HOUR POST-BLEACH	Yes
C3.A	450	Treated Eye	Month 1	3 HOUR POST-BLEACH	Yes
C3.A	450	Untreated Eye	Month 1	1 HOUR POST-BLEACH	No
C3.A	450	Untreated Eye	Month 1	2 HOUR POST-BLEACH	No
C3.A	450	Untreated Eye	Month 1	3 HOUR POST-BLEACH	Yes
C3.B	450	Treated Eye	Month 1	1 HOUR POST-BLEACH	No
C3.B	450	Treated Eye	Month 1	2 HOUR POST-BLEACH	No
C3.B	450	Treated Eye	Month 1	3 HOUR POST-BLEACH	Yes
C3.B	450	Untreated Eye	Month 1	1 HOUR POST-BLEACH	No
C3.B	450	Untreated Eye	Month 1	2 HOUR POST-BLEACH	No
C3.B	450	Untreated Eye	Month 1	3 HOUR POST-BLEACH	No
C3.C	450	Treated Eye	Month 1	1 HOUR POST-BLEACH	Yes
C3.C	450	Treated Eye	Month 1	2 HOUR POST-BLEACH	No
C3.C	450	Treated Eye	Month 1	3 HOUR POST-BLEACH	No
C3.C	450	Untreated Eye	Month 1	1 HOUR POST-BLEACH	No
C3.C	450	Untreated Eye	Month 1	2 HOUR POST-BLEACH	No
C3.C	450	Untreated Eye	Month 1	3 HOUR POST-BLEACH	No
C4.A	450	Treated Eye	Month 1	1 HOUR POST-BLEACH	No
C4.A	450	Treated Eye	Month 1	2 HOUR POST-BLEACH	No
C4.A	450	Treated Eye	Month 1	3 HOUR POST-BLEACH	Yes
C4.A	450	Untreated Eye	Month 1	1 HOUR POST-BLEACH	No
C4.A	450	Untreated Eye	Month 1	2 HOUR POST-BLEACH	No
C4.A	450	Untreated Eye	Month 1	3 HOUR POST-BLEACH	Yes
C4.B	450	Treated Eye	Month 1	1 HOUR POST-BLEACH	No
C4.B	450	Treated Eye	Month 1	2 HOUR POST-BLEACH	No
C4.B	450	Treated Eye	Month 1	3 HOUR POST-BLEACH	Yes
C4.B	450	Untreated Eye	Month 1	1 HOUR POST-BLEACH	Yes
C4.B	450	Untreated Eye	Month 1	2 HOUR POST-BLEACH	No
C4.B	450	Untreated Eye	Month 1	3 HOUR POST-BLEACH	No
C4.C	450	Treated Eye	Month 1	1 HOUR POST-BLEACH	Yes
C4.C	450	Treated Eye	Month 1	2 HOUR POST-BLEACH	Yes
C4.C	450	Treated Eye	Month 1	3 HOUR POST-BLEACH	Yes
C4.C	450	Untreated Eye	Month 1	1 HOUR POST-BLEACH	Yes
C4.C	450	Untreated Eye	Month 1	2 HOUR POST-BLEACH	Yes
C4.C	450	Untreated Eye	Month 1	3 HOUR POST-BLEACH	Yes
C1.A	632	Treated Eye	Month 1	1 HOUR POST-BLEACH	No
C1.A	632	Treated Eye	Month 1	2 HOUR POST-BLEACH	No
C1.A	632	Treated Eye	Month 1	3 HOUR POST-BLEACH	No
C1.A	632	Untreated Eye	Month 1	1 HOUR POST-BLEACH	No
C1.A	632	Untreated Eye	Month 1	2 HOUR POST-BLEACH	No
C1.A	632	Untreated Eye	Month 1	3 HOUR POST-BLEACH	No
C1.B	632	Treated Eye	Month 1	1 HOUR POST-BLEACH	Yes
C1.B	632	Treated Eye	Month 1	2 HOUR POST-BLEACH	Yes
C1.B	632	Treated Eye	Month 1	3 HOUR POST-BLEACH	No
C1.B	632	Untreated Eye	Month 1	1 HOUR POST-BLEACH	Yes
C1.B	632	Untreated Eye	Month 1	2 HOUR POST-BLEACH	No
C1.B	632	Untreated Eye	Month 1	3 HOUR POST-BLEACH	No
C1.C	632	Treated Eye	Month 1	1 HOUR POST-BLEACH	No
C1.C	632	Treated Eye	Month 1	2 HOUR POST-BLEACH	Yes
C1.C	632	Treated Eye	Month 1	3 HOUR POST-BLEACH	No
C1.C	632	Untreated Eye	Month 1	1 HOUR POST-BLEACH	Yes
C1.C	632	Untreated Eye	Month 1	2 HOUR POST-BLEACH	Yes
C1.C	632	Untreated Eye	Month 1	3 HOUR POST-BLEACH	No
C2.A	632	Treated Eye	Month 1	1 HOUR POST-BLEACH	No
C2.A	632	Treated Eye	Month 1	2 HOUR POST-BLEACH	No
C2.A	632	Treated Eye	Month 1	3 HOUR POST-BLEACH	No
C2.A	632	Untreated Eye	Month 1	1 HOUR POST-BLEACH	No
C2.A	632	Untreated Eye	Month 1	2 HOUR POST-BLEACH	No
C2.A	632	Untreated Eye	Month 1	3 HOUR POST-BLEACH	No
C2.B	632	Treated Eye	Month 1	1 HOUR POST-BLEACH	Yes
C2.B	632	Treated Eye	Month 1	2 HOUR POST-BLEACH	Yes
C2.B	632	Treated Eye	Month 1	3 HOUR POST-BLEACH	Yes
C2.B	632	Untreated Eye	Month 1	1 HOUR POST-BLEACH	No
C2.B	632	Untreated Eye	Month 1	2 HOUR POST-BLEACH	No
C2.B	632	Untreated Eye	Month 1	3 HOUR POST-BLEACH	No
C2.C	632	Treated Eye	Month 1	1 HOUR POST-BLEACH	Yes
C2.C	632	Treated Eye	Month 1	2 HOUR POST-BLEACH	No
C2.C	632	Treated Eye	Month 1	3 HOUR POST-BLEACH	Yes
C2.C	632	Untreated Eye	Month 1	1 HOUR POST-BLEACH	No
C2.C	632	Untreated Eye	Month 1	2 HOUR POST-BLEACH	No
C2.C	632	Untreated Eye	Month 1	3 HOUR POST-BLEACH	No
C3.A	632	Treated Eye	Month 1	1 HOUR POST-BLEACH	No
C3.A	632	Treated Eye	Month 1	2 HOUR POST-BLEACH	No
C3.A	632	Treated Eye	Month 1	3 HOUR POST-BLEACH	Yes
C3.A	632	Untreated Eye	Month 1	1 HOUR POST-BLEACH	Yes
C3.A	632	Untreated Eye	Month 1	2 HOUR POST-BLEACH	No
C3.A	632	Untreated Eye	Month 1	3 HOUR POST-BLEACH	Yes
C3.B	632	Treated Eye	Month 1	1 HOUR POST-BLEACH	No
C3.B	632	Treated Eye	Month 1	2 HOUR POST-BLEACH	No
C3.B	632	Treated Eye	Month 1	3 HOUR POST-BLEACH	No
C3.B	632	Untreated Eye	Month 1	1 HOUR POST-BLEACH	No
C3.B	632	Untreated Eye	Month 1	2 HOUR POST-BLEACH	No
C3.B	632	Untreated Eye	Month 1	3 HOUR POST-BLEACH	No
C3.C	632	Treated Eye	Month 1	1 HOUR POST-BLEACH	Yes
C3.C	632	Treated Eye	Month 1	2 HOUR POST-BLEACH	No
C3.C	632	Treated Eye	Month 1	3 HOUR POST-BLEACH	No
C3.C	632	Untreated Eye	Month 1	1 HOUR POST-BLEACH	No
C3.C	632	Untreated Eye	Month 1	2 HOUR POST-BLEACH	No
C3.C	632	Untreated Eye	Month 1	3 HOUR POST-BLEACH	No
C4.A	632	Treated Eye	Month 1	1 HOUR POST-BLEACH	No
C4.A	632	Treated Eye	Month 1	2 HOUR POST-BLEACH	No
C4.A	632	Treated Eye	Month 1	3 HOUR POST-BLEACH	Yes
C4.A	632	Untreated Eye	Month 1	1 HOUR POST-BLEACH	No
C4.A	632	Untreated Eye	Month 1	2 HOUR POST-BLEACH	No
C4.A	632	Untreated Eye	Month 1	3 HOUR POST-BLEACH	Yes
C4.B	632	Treated Eye	Month 1	1 HOUR POST-BLEACH	No
C4.B	632	Treated Eye	Month 1	2 HOUR POST-BLEACH	No
C4.B	632	Treated Eye	Month 1	3 HOUR POST-BLEACH	Yes
C4.B	632	Untreated Eye	Month 1	1 HOUR POST-BLEACH	No
C4.B	632	Untreated Eye	Month 1	2 HOUR POST-BLEACH	No
C4.B	632	Untreated Eye	Month 1	3 HOUR POST-BLEACH	Yes
C4.C	632	Treated Eye	Month 1	1 HOUR POST-BLEACH	Yes
C4.C	632	Treated Eye	Month 1	2 HOUR POST-BLEACH	Yes
C4.C	632	Treated Eye	Month 1	3 HOUR POST-BLEACH	Yes
C4.C	632	Untreated Eye	Month 1	1 HOUR POST-BLEACH	Yes
C4.C	632	Untreated Eye	Month 1	2 HOUR POST-BLEACH	Yes
C4.C	632	Untreated Eye	Month 1	3 HOUR POST-BLEACH	Yes
C1.A	450	Treated Eye	Month 3	1 HOUR POST-BLEACH	Yes
C1.A	450	Treated Eye	Month 3	2 HOUR POST-BLEACH	Yes
C1.A	450	Treated Eye	Month 3	3 HOUR POST-BLEACH	Yes
C1.A	450	Untreated Eye	Month 3	1 HOUR POST-BLEACH	No
C1.A	450	Untreated Eye	Month 3	2 HOUR POST-BLEACH	No
C1.A	450	Untreated Eye	Month 3	3 HOUR POST-BLEACH	No
C1.B	450	Treated Eye	Month 3	1 HOUR POST-BLEACH	Yes
C1.B	450	Treated Eye	Month 3	2 HOUR POST-BLEACH	Yes
C1.B	450	Treated Eye	Month 3	3 HOUR POST-BLEACH	Yes
C1.B	450	Untreated Eye	Month 3	1 HOUR POST-BLEACH	No
C1.B	450	Untreated Eye	Month 3	2 HOUR POST-BLEACH	No
C1.B	450	Untreated Eye	Month 3	3 HOUR POST-BLEACH	No
C1.C	450	Treated Eye	Month 3	1 HOUR POST-BLEACH	Yes
C1.C	450	Treated Eye	Month 3	2 HOUR POST-BLEACH	Yes
C1.C	450	Treated Eye	Month 3	3 HOUR POST-BLEACH	Yes
C1.C	450	Untreated Eye	Month 3	1 HOUR POST-BLEACH	Yes
C1.C	450	Untreated Eye	Month 3	2 HOUR POST-BLEACH	Yes
C1.C	450	Untreated Eye	Month 3	3 HOUR POST-BLEACH	Yes
C2.A	450	Treated Eye	Month 3	1 HOUR POST-BLEACH	Yes
C2.A	450	Treated Eye	Month 3	2 HOUR POST-BLEACH	Yes
C2.A	450	Treated Eye	Month 3	3 HOUR POST-BLEACH	Yes
C2.A	450	Untreated Eye	Month 3	1 HOUR POST-BLEACH	No
C2.A	450	Untreated Eye	Month 3	2 HOUR POST-BLEACH	No
C2.A	450	Untreated Eye	Month 3	3 HOUR POST-BLEACH	No
C2.B	450	Treated Eye	Month 3	1 HOUR POST-BLEACH	No
C2.B	450	Treated Eye	Month 3	2 HOUR POST-BLEACH	Yes
C2.B	450	Treated Eye	Month 3	3 HOUR POST-BLEACH	Yes
C2.B	450	Untreated Eye	Month 3	1 HOUR POST-BLEACH	No
C2.B	450	Untreated Eye	Month 3	2 HOUR POST-BLEACH	No
C2.B	450	Untreated Eye	Month 3	3 HOUR POST-BLEACH	No
C2.C	450	Treated Eye	Month 3	1 HOUR POST-BLEACH	Yes
C2.C	450	Treated Eye	Month 3	2 HOUR POST-BLEACH	Yes
C2.C	450	Treated Eye	Month 3	3 HOUR POST-BLEACH	Yes
C2.C	450	Untreated Eye	Month 3	1 HOUR POST-BLEACH	No
C2.C	450	Untreated Eye	Month 3	2 HOUR POST-BLEACH	No
C2.C	450	Untreated Eye	Month 3	3 HOUR POST-BLEACH	No
C3.A	450	Treated Eye	Month 3	1 HOUR POST-BLEACH	Yes
C3.A	450	Treated Eye	Month 3	2 HOUR POST-BLEACH	Yes
C3.A	450	Treated Eye	Month 3	3 HOUR POST-BLEACH	Yes
C3.A	450	Untreated Eye	Month 3	1 HOUR POST-BLEACH	Yes
C3.A	450	Untreated Eye	Month 3	2 HOUR POST-BLEACH	Yes
C3.A	450	Untreated Eye	Month 3	3 HOUR POST-BLEACH	Yes
C3.B	450	Treated Eye	Month 3	1 HOUR POST-BLEACH	No
C3.B	450	Treated Eye	Month 3	2 HOUR POST-BLEACH	No
C3.B	450	Treated Eye	Month 3	3 HOUR POST-BLEACH	No
C3.B	450	Untreated Eye	Month 3	1 HOUR POST-BLEACH	No
C3.B	450	Untreated Eye	Month 3	2 HOUR POST-BLEACH	No
C3.B	450	Untreated Eye	Month 3	3 HOUR POST-BLEACH	No
C3.C	450	Treated Eye	Month 3	1 HOUR POST-BLEACH	Yes
C3.C	450	Treated Eye	Month 3	2 HOUR POST-BLEACH	Yes
C3.C	450	Treated Eye	Month 3	3 HOUR POST-BLEACH	Yes
C3.C	450	Untreated Eye	Month 3	1 HOUR POST-BLEACH	No
C3.C	450	Untreated Eye	Month 3	2 HOUR POST-BLEACH	No
C3.C	450	Untreated Eye	Month 3	3 HOUR POST-BLEACH	No
C4.A	450	Treated Eye	Month 3	1 HOUR POST-BLEACH	Yes
C4.A	450	Treated Eye	Month 3	2 HOUR POST-BLEACH	Yes
C4.A	450	Treated Eye	Month 3	3 HOUR POST-BLEACH	Yes
C4.A	450	Untreated Eye	Month 3	1 HOUR POST-BLEACH	No
C4.A	450	Untreated Eye	Month 3	2 HOUR POST-BLEACH	No
C4.A	450	Untreated Eye	Month 3	3 HOUR POST-BLEACH	No
C4.B	450	Treated Eye	Month 3	1 HOUR POST-BLEACH	No
C4.B	450	Treated Eye	Month 3	2 HOUR POST-BLEACH	No
C4.B	450	Treated Eye	Month 3	3 HOUR POST-BLEACH	Yes
C4.B	450	Untreated Eye	Month 3	1 HOUR POST-BLEACH	Yes
C4.B	450	Untreated Eye	Month 3	2 HOUR POST-BLEACH	Yes
C4.B	450	Untreated Eye	Month 3	3 HOUR POST-BLEACH	Yes
C4.C	450	Treated Eye	Month 3	1 HOUR POST-BLEACH	Yes
C4.C	450	Treated Eye	Month 3	2 HOUR POST-BLEACH	Yes
C4.C	450	Treated Eye	Month 3	3 HOUR POST-BLEACH	Yes
C4.C	450	Untreated Eye	Month 3	1 HOUR POST-BLEACH	No
C4.C	450	Untreated Eye	Month 3	2 HOUR POST-BLEACH	Yes
C4.C	450	Untreated Eye	Month 3	3 HOUR POST-BLEACH	Yes
C1.A	632	Treated Eye	Month 3	1 HOUR POST-BLEACH	Yes
C1.A	632	Treated Eye	Month 3	2 HOUR POST-BLEACH	Yes
C1.A	632	Treated Eye	Month 3	3 HOUR POST-BLEACH	No
C1.A	632	Untreated Eye	Month 3	1 HOUR POST-BLEACH	No
C1.A	632	Untreated Eye	Month 3	2 HOUR POST-BLEACH	No
C1.A	632	Untreated Eye	Month 3	3 HOUR POST-BLEACH	No
C1.B	632	Treated Eye	Month 3	1 HOUR POST-BLEACH	No
C1.B	632	Treated Eye	Month 3	2 HOUR POST-BLEACH	No
C1.B	632	Treated Eye	Month 3	3 HOUR POST-BLEACH	Yes
C1.B	632	Untreated Eye	Month 3	1 HOUR POST-BLEACH	No
C1.B	632	Untreated Eye	Month 3	2 HOUR POST-BLEACH	No
C1.B	632	Untreated Eye	Month 3	3 HOUR POST-BLEACH	No
C1.C	632	Treated Eye	Month 3	1 HOUR POST-BLEACH	Yes
C1.C	632	Treated Eye	Month 3	2 HOUR POST-BLEACH	No
C1.C	632	Treated Eye	Month 3	3 HOUR POST-BLEACH	Yes
C1.C	632	Untreated Eye	Month 3	1 HOUR POST-BLEACH	Yes
C1.C	632	Untreated Eye	Month 3	2 HOUR POST-BLEACH	Yes
C1.C	632	Untreated Eye	Month 3	3 HOUR POST-BLEACH	Yes
C2.A	632	Treated Eye	Month 3	1 HOUR POST-BLEACH	No
C2.A	632	Treated Eye	Month 3	2 HOUR POST-BLEACH	No
C2.A	632	Treated Eye	Month 3	3 HOUR POST-BLEACH	No
C2.A	632	Untreated Eye	Month 3	1 HOUR POST-BLEACH	No
C2.A	632	Untreated Eye	Month 3	2 HOUR POST-BLEACH	No
C2.A	632	Untreated Eye	Month 3	3 HOUR POST-BLEACH	No
C2.B	632	Treated Eye	Month 3	1 HOUR POST-BLEACH	No
C2.B	632	Treated Eye	Month 3	2 HOUR POST-BLEACH	Yes
C2.B	632	Treated Eye	Month 3	3 HOUR POST-BLEACH	Yes
C2.B	632	Untreated Eye	Month 3	1 HOUR POST-BLEACH	No
C2.B	632	Untreated Eye	Month 3	2 HOUR POST-BLEACH	No
C2.B	632	Untreated Eye	Month 3	3 HOUR POST-BLEACH	No
C2.C	632	Treated Eye	Month 3	1 HOUR POST-BLEACH	Yes
C2.C	632	Treated Eye	Month 3	2 HOUR POST-BLEACH	Yes
C2.C	632	Treated Eye	Month 3	3 HOUR POST-BLEACH	No
C2.C	632	Untreated Eye	Month 3	1 HOUR POST-BLEACH	No
C2.C	632	Untreated Eye	Month 3	2 HOUR POST-BLEACH	No
C2.C	632	Untreated Eye	Month 3	3 HOUR POST-BLEACH	No
C3.A	632	Treated Eye	Month 3	1 HOUR POST-BLEACH	No
C3.A	632	Treated Eye	Month 3	2 HOUR POST-BLEACH	Yes
C3.A	632	Treated Eye	Month 3	3 HOUR POST-BLEACH	Yes
C3.A	632	Untreated Eye	Month 3	1 HOUR POST-BLEACH	No
C3.A	632	Untreated Eye	Month 3	2 HOUR POST-BLEACH	No
C3.A	632	Untreated Eye	Month 3	3 HOUR POST-BLEACH	Yes
C3.B	632	Treated Eye	Month 3	1 HOUR POST-BLEACH	No
C3.B	632	Treated Eye	Month 3	2 HOUR POST-BLEACH	No
C3.B	632	Treated Eye	Month 3	3 HOUR POST-BLEACH	No
C3.B	632	Untreated Eye	Month 3	1 HOUR POST-BLEACH	No
C3.B	632	Untreated Eye	Month 3	2 HOUR POST-BLEACH	No
C3.B	632	Untreated Eye	Month 3	3 HOUR POST-BLEACH	No
C3.C	632	Treated Eye	Month 3	1 HOUR POST-BLEACH	Yes
C3.C	632	Treated Eye	Month 3	2 HOUR POST-BLEACH	Yes
C3.C	632	Treated Eye	Month 3	3 HOUR POST-BLEACH	Yes
C3.C	632	Untreated Eye	Month 3	1 HOUR POST-BLEACH	No
C3.C	632	Untreated Eye	Month 3	2 HOUR POST-BLEACH	No
C3.C	632	Untreated Eye	Month 3	3 HOUR POST-BLEACH	No
C4.A	632	Treated Eye	Month 3	1 HOUR POST-BLEACH	No
C4.A	632	Treated Eye	Month 3	2 HOUR POST-BLEACH	Yes
C4.A	632	Treated Eye	Month 3	3 HOUR POST-BLEACH	Yes
C4.A	632	Untreated Eye	Month 3	1 HOUR POST-BLEACH	No
C4.A	632	Untreated Eye	Month 3	2 HOUR POST-BLEACH	No
C4.A	632	Untreated Eye	Month 3	3 HOUR POST-BLEACH	No
C4.B	632	Treated Eye	Month 3	1 HOUR POST-BLEACH	No
C4.B	632	Treated Eye	Month 3	2 HOUR POST-BLEACH	No
C4.B	632	Treated Eye	Month 3	3 HOUR POST-BLEACH	Yes
C4.B	632	Untreated Eye	Month 3	1 HOUR POST-BLEACH	Yes
C4.B	632	Untreated Eye	Month 3	2 HOUR POST-BLEACH	Yes
C4.B	632	Untreated Eye	Month 3	3 HOUR POST-BLEACH	No
C4.C	632	Treated Eye	Month 3	1 HOUR POST-BLEACH	Yes
C4.C	632	Treated Eye	Month 3	2 HOUR POST-BLEACH	Yes
C4.C	632	Treated Eye	Month 3	3 HOUR POST-BLEACH	Yes
C4.C	632	Untreated Eye	Month 3	1 HOUR POST-BLEACH	No
C4.C	632	Untreated Eye	Month 3	2 HOUR POST-BLEACH	No
C4.C	632	Untreated Eye	Month 3	3 HOUR POST-BLEACH	Yes
C1.A	450	Treated Eye	Month 6	1 HOUR POST-BLEACH	Yes
C1.A	450	Treated Eye	Month 6	2 HOUR POST-BLEACH	Yes
C1.A	450	Treated Eye	Month 6	3 HOUR POST-BLEACH	No
C1.A	450	Untreated Eye	Month 6	1 HOUR POST-BLEACH	No
C1.A	450	Untreated Eye	Month 6	2 HOUR POST-BLEACH	No
C1.A	450	Untreated Eye	Month 6	3 HOUR POST-BLEACH	No
C1.B	450	Treated Eye	Month 6	1 HOUR POST-BLEACH	No
C1.B	450	Treated Eye	Month 6	2 HOUR POST-BLEACH	Yes
C1.B	450	Treated Eye	Month 6	3 HOUR POST-BLEACH	Yes
C1.B	450	Untreated Eye	Month 6	1 HOUR POST-BLEACH	Yes
C1.B	450	Untreated Eye	Month 6	2 HOUR POST-BLEACH	No
C1.B	450	Untreated Eye	Month 6	3 HOUR POST-BLEACH	No
C1.C	450	Treated Eye	Month 6	1 HOUR POST-BLEACH	No
C1.C	450	Treated Eye	Month 6	2 HOUR POST-BLEACH	No
C1.C	450	Treated Eye	Month 6	3 HOUR POST-BLEACH	Yes
C1.C	450	Untreated Eye	Month 6	1 HOUR POST-BLEACH	Yes
C1.C	450	Untreated Eye	Month 6	2 HOUR POST-BLEACH	No
C1.C	450	Untreated Eye	Month 6	3 HOUR POST-BLEACH	No
C2.A	450	Treated Eye	Month 6	1 HOUR POST-BLEACH	No
C2.A	450	Treated Eye	Month 6	2 HOUR POST-BLEACH	Yes
C2.A	450	Treated Eye	Month 6	3 HOUR POST-BLEACH	Yes
C2.A	450	Untreated Eye	Month 6	1 HOUR POST-BLEACH	No
C2.A	450	Untreated Eye	Month 6	2 HOUR POST-BLEACH	No
C2.A	450	Untreated Eye	Month 6	3 HOUR POST-BLEACH	No
C2.B	450	Treated Eye	Month 6	1 HOUR POST-BLEACH	Yes
C2.B	450	Treated Eye	Month 6	2 HOUR POST-BLEACH	Yes
C2.B	450	Treated Eye	Month 6	3 HOUR POST-BLEACH	Yes
C2.B	450	Untreated Eye	Month 6	1 HOUR POST-BLEACH	No
C2.B	450	Untreated Eye	Month 6	2 HOUR POST-BLEACH	No
C2.B	450	Untreated Eye	Month 6	3 HOUR POST-BLEACH	No
C3.A	450	Treated Eye	Month 6	1 HOUR POST-BLEACH	No
C3.A	450	Treated Eye	Month 6	2 HOUR POST-BLEACH	Yes
C3.A	450	Treated Eye	Month 6	3 HOUR POST-BLEACH	Yes
C3.A	450	Untreated Eye	Month 6	1 HOUR POST-BLEACH	No
C3.A	450	Untreated Eye	Month 6	2 HOUR POST-BLEACH	No
C3.A	450	Untreated Eye	Month 6	3 HOUR POST-BLEACH	No
C3.B	450	Treated Eye	Month 6	1 HOUR POST-BLEACH	No
C3.B	450	Treated Eye	Month 6	2 HOUR POST-BLEACH	No
C3.B	450	Treated Eye	Month 6	3 HOUR POST-BLEACH	No
C3.B	450	Untreated Eye	Month 6	1 HOUR POST-BLEACH	No
C3.B	450	Untreated Eye	Month 6	2 HOUR POST-BLEACH	No
C3.B	450	Untreated Eye	Month 6	3 HOUR POST-BLEACH	No
C3.C	450	Treated Eye	Month 6	1 HOUR POST-BLEACH	No
C3.C	450	Treated Eye	Month 6	2 HOUR POST-BLEACH	Yes
C3.C	450	Treated Eye	Month 6	3 HOUR POST-BLEACH	Yes
C3.C	450	Untreated Eye	Month 6	1 HOUR POST-BLEACH	No
C3.C	450	Untreated Eye	Month 6	2 HOUR POST-BLEACH	No
C3.C	450	Untreated Eye	Month 6	3 HOUR POST-BLEACH	No
C4.A	450	Treated Eye	Month 6	1 HOUR POST-BLEACH	Yes
C4.A	450	Treated Eye	Month 6	2 HOUR POST-BLEACH	Yes
C4.A	450	Treated Eye	Month 6	3 HOUR POST-BLEACH	Yes
C4.A	450	Untreated Eye	Month 6	1 HOUR POST-BLEACH	No
C4.A	450	Untreated Eye	Month 6	2 HOUR POST-BLEACH	No
C4.A	450	Untreated Eye	Month 6	3 HOUR POST-BLEACH	No
C4.B	450	Treated Eye	Month 6	1 HOUR POST-BLEACH	Yes
C4.B	450	Treated Eye	Month 6	2 HOUR POST-BLEACH	Yes
C4.B	450	Treated Eye	Month 6	3 HOUR POST-BLEACH	Yes
C4.B	450	Untreated Eye	Month 6	1 HOUR POST-BLEACH	No
C4.B	450	Untreated Eye	Month 6	2 HOUR POST-BLEACH	No
C4.B	450	Untreated Eye	Month 6	3 HOUR POST-BLEACH	No
C4.C	450	Treated Eye	Month 6	1 HOUR POST-BLEACH	Yes
C4.C	450	Treated Eye	Month 6	2 HOUR POST-BLEACH	Yes
C4.C	450	Treated Eye	Month 6	3 HOUR POST-BLEACH	Yes
C4.C	450	Untreated Eye	Month 6	1 HOUR POST-BLEACH	Yes
C4.C	450	Untreated Eye	Month 6	2 HOUR POST-BLEACH	Yes
C4.C	450	Untreated Eye	Month 6	3 HOUR POST-BLEACH	Yes
C1.A	632	Treated Eye	Month 6	1 HOUR POST-BLEACH	No
C1.A	632	Treated Eye	Month 6	2 HOUR POST-BLEACH	Yes
C1.A	632	Treated Eye	Month 6	3 HOUR POST-BLEACH	No
C1.A	632	Untreated Eye	Month 6	1 HOUR POST-BLEACH	No
C1.A	632	Untreated Eye	Month 6	2 HOUR POST-BLEACH	No
C1.A	632	Untreated Eye	Month 6	3 HOUR POST-BLEACH	No
C1.B	632	Treated Eye	Month 6	1 HOUR POST-BLEACH	No
C1.B	632	Treated Eye	Month 6	2 HOUR POST-BLEACH	Yes
C1.B	632	Treated Eye	Month 6	3 HOUR POST-BLEACH	Yes
C1.B	632	Untreated Eye	Month 6	1 HOUR POST-BLEACH	No
C1.B	632	Untreated Eye	Month 6	2 HOUR POST-BLEACH	No
C1.B	632	Untreated Eye	Month 6	3 HOUR POST-BLEACH	No
C1.C	632	Treated Eye	Month 6	1 HOUR POST-BLEACH	No
C1.C	632	Treated Eye	Month 6	2 HOUR POST-BLEACH	Yes
C1.C	632	Treated Eye	Month 6	3 HOUR POST-BLEACH	Yes
C1.C	632	Untreated Eye	Month 6	1 HOUR POST-BLEACH	Yes
C1.C	632	Untreated Eye	Month 6	2 HOUR POST-BLEACH	Yes
C1.C	632	Untreated Eye	Month 6	3 HOUR POST-BLEACH	No
C2.A	632	Treated Eye	Month 6	1 HOUR POST-BLEACH	No
C2.A	632	Treated Eye	Month 6	2 HOUR POST-BLEACH	Yes
C2.A	632	Treated Eye	Month 6	3 HOUR POST-BLEACH	No
C2.A	632	Untreated Eye	Month 6	1 HOUR POST-BLEACH	No
C2.A	632	Untreated Eye	Month 6	2 HOUR POST-BLEACH	No
C2.A	632	Untreated Eye	Month 6	3 HOUR POST-BLEACH	Yes
C2.B	632	Treated Eye	Month 6	1 HOUR POST-BLEACH	Yes
C2.B	632	Treated Eye	Month 6	2 HOUR POST-BLEACH	Yes
C2.B	632	Treated Eye	Month 6	3 HOUR POST-BLEACH	Yes
C2.B	632	Untreated Eye	Month 6	1 HOUR POST-BLEACH	No
C2.B	632	Untreated Eye	Month 6	2 HOUR POST-BLEACH	No
C2.B	632	Untreated Eye	Month 6	3 HOUR POST-BLEACH	No
C3.A	632	Treated Eye	Month 6	1 HOUR POST-BLEACH	No
C3.A	632	Treated Eye	Month 6	2 HOUR POST-BLEACH	Yes
C3.A	632	Treated Eye	Month 6	3 HOUR POST-BLEACH	Yes
C3.A	632	Untreated Eye	Month 6	1 HOUR POST-BLEACH	No
C3.A	632	Untreated Eye	Month 6	2 HOUR POST-BLEACH	No
C3.A	632	Untreated Eye	Month 6	3 HOUR POST-BLEACH	No
C3.B	632	Treated Eye	Month 6	1 HOUR POST-BLEACH	No
C3.B	632	Treated Eye	Month 6	2 HOUR POST-BLEACH	No
C3.B	632	Treated Eye	Month 6	3 HOUR POST-BLEACH	Yes
C3.B	632	Untreated Eye	Month 6	1 HOUR POST-BLEACH	No
C3.B	632	Untreated Eye	Month 6	2 HOUR POST-BLEACH	No
C3.B	632	Untreated Eye	Month 6	3 HOUR POST-BLEACH	No
C3.C	632	Treated Eye	Month 6	1 HOUR POST-BLEACH	No
C3.C	632	Treated Eye	Month 6	2 HOUR POST-BLEACH	Yes
C3.C	632	Treated Eye	Month 6	3 HOUR POST-BLEACH	Yes
C3.C	632	Untreated Eye	Month 6	1 HOUR POST-BLEACH	No
C3.C	632	Untreated Eye	Month 6	2 HOUR POST-BLEACH	No
C3.C	632	Untreated Eye	Month 6	3 HOUR POST-BLEACH	No
C4.A	632	Treated Eye	Month 6	1 HOUR POST-BLEACH	Yes
C4.A	632	Treated Eye	Month 6	2 HOUR POST-BLEACH	Yes
C4.A	632	Treated Eye	Month 6	3 HOUR POST-BLEACH	Yes
C4.A	632	Untreated Eye	Month 6	1 HOUR POST-BLEACH	No
C4.A	632	Untreated Eye	Month 6	2 HOUR POST-BLEACH	No
C4.A	632	Untreated Eye	Month 6	3 HOUR POST-BLEACH	Yes
C4.B	632	Treated Eye	Month 6	1 HOUR POST-BLEACH	No
C4.B	632	Treated Eye	Month 6	2 HOUR POST-BLEACH	Yes
C4.B	632	Treated Eye	Month 6	3 HOUR POST-BLEACH	Yes
C4.B	632	Untreated Eye	Month 6	1 HOUR POST-BLEACH	No
C4.B	632	Untreated Eye	Month 6	2 HOUR POST-BLEACH	Yes
C4.B	632	Untreated Eye	Month 6	3 HOUR POST-BLEACH	No
C4.C	632	Treated Eye	Month 6	1 HOUR POST-BLEACH	Yes
C4.C	632	Treated Eye	Month 6	2 HOUR POST-BLEACH	Yes
C4.C	632	Treated Eye	Month 6	3 HOUR POST-BLEACH	Yes
C4.C	632	Untreated Eye	Month 6	1 HOUR POST-BLEACH	No
C4.C	632	Untreated Eye	Month 6	2 HOUR POST-BLEACH	Yes
C4.C	632	Untreated Eye	Month 6	3 HOUR POST-BLEACH	Yes
C1.A	450	Treated Eye	Month 9	1 HOUR POST-BLEACH	Yes
C1.A	450	Treated Eye	Month 9	2 HOUR POST-BLEACH	Yes
C1.A	450	Treated Eye	Month 9	3 HOUR POST-BLEACH	No
C1.A	450	Untreated Eye	Month 9	1 HOUR POST-BLEACH	No
C1.A	450	Untreated Eye	Month 9	2 HOUR POST-BLEACH	No
C1.A	450	Untreated Eye	Month 9	3 HOUR POST-BLEACH	No
C1.B	450	Treated Eye	Month 9	1 HOUR POST-BLEACH	No
C1.B	450	Treated Eye	Month 9	2 HOUR POST-BLEACH	No
C1.B	450	Treated Eye	Month 9	3 HOUR POST-BLEACH	No
C1.B	450	Untreated Eye	Month 9	1 HOUR POST-BLEACH	No
C1.B	450	Untreated Eye	Month 9	2 HOUR POST-BLEACH	No
C1.B	450	Untreated Eye	Month 9	3 HOUR POST-BLEACH	No
C1.C	450	Treated Eye	Month 9	1 HOUR POST-BLEACH	Yes
C1.C	450	Treated Eye	Month 9	2 HOUR POST-BLEACH	Yes
C1.C	450	Treated Eye	Month 9	3 HOUR POST-BLEACH	Yes
C1.C	450	Untreated Eye	Month 9	1 HOUR POST-BLEACH	No
C1.C	450	Untreated Eye	Month 9	2 HOUR POST-BLEACH	No
C1.C	450	Untreated Eye	Month 9	3 HOUR POST-BLEACH	No
C2.A	450	Treated Eye	Month 9	1 HOUR POST-BLEACH	Yes
C2.A	450	Treated Eye	Month 9	2 HOUR POST-BLEACH	No
C2.A	450	Treated Eye	Month 9	3 HOUR POST-BLEACH	No
C2.A	450	Untreated Eye	Month 9	1 HOUR POST-BLEACH	Yes
C2.A	450	Untreated Eye	Month 9	2 HOUR POST-BLEACH	No
C2.A	450	Untreated Eye	Month 9	3 HOUR POST-BLEACH	Yes
C2.B	450	Treated Eye	Month 9	1 HOUR POST-BLEACH	No
C2.B	450	Treated Eye	Month 9	2 HOUR POST-BLEACH	Yes
C2.B	450	Treated Eye	Month 9	3 HOUR POST-BLEACH	Yes
C2.B	450	Untreated Eye	Month 9	1 HOUR POST-BLEACH	No
C2.B	450	Untreated Eye	Month 9	2 HOUR POST-BLEACH	No
C2.B	450	Untreated Eye	Month 9	3 HOUR POST-BLEACH	No
C2.C	450	Treated Eye	Month 9	1 HOUR POST-BLEACH	No
C2.C	450	Treated Eye	Month 9	2 HOUR POST-BLEACH	Yes
C2.C	450	Treated Eye	Month 9	3 HOUR POST-BLEACH	No
C2.C	450	Untreated Eye	Month 9	1 HOUR POST-BLEACH	No
C2.C	450	Untreated Eye	Month 9	2 HOUR POST-BLEACH	No
C2.C	450	Untreated Eye	Month 9	3 HOUR POST-BLEACH	No
C3.A	450	Treated Eye	Month 9	1 HOUR POST-BLEACH	Yes
C3.A	450	Treated Eye	Month 9	2 HOUR POST-BLEACH	Yes
C3.A	450	Treated Eye	Month 9	3 HOUR POST-BLEACH	Yes
C3.A	450	Untreated Eye	Month 9	1 HOUR POST-BLEACH	No
C3.A	450	Untreated Eye	Month 9	2 HOUR POST-BLEACH	No
C3.A	450	Untreated Eye	Month 9	3 HOUR POST-BLEACH	No
C3.B	450	Treated Eye	Month 9	1 HOUR POST-BLEACH	No
C3.B	450	Treated Eye	Month 9	2 HOUR POST-BLEACH	No
C3.B	450	Treated Eye	Month 9	3 HOUR POST-BLEACH	No
C3.B	450	Untreated Eye	Month 9	1 HOUR POST-BLEACH	No
C3.B	450	Untreated Eye	Month 9	2 HOUR POST-BLEACH	No
C3.B	450	Untreated Eye	Month 9	3 HOUR POST-BLEACH	No
C4.A	450	Treated Eye	Month 9	1 HOUR POST-BLEACH	Yes
C4.A	450	Treated Eye	Month 9	2 HOUR POST-BLEACH	Yes
C4.A	450	Treated Eye	Month 9	3 HOUR POST-BLEACH	Yes
C4.A	450	Untreated Eye	Month 9	1 HOUR POST-BLEACH	No
C4.A	450	Untreated Eye	Month 9	2 HOUR POST-BLEACH	Yes
C4.A	450	Untreated Eye	Month 9	3 HOUR POST-BLEACH	Yes
C4.B	450	Treated Eye	Month 9	1 HOUR POST-BLEACH	Yes
C4.B	450	Treated Eye	Month 9	2 HOUR POST-BLEACH	Yes
C4.B	450	Treated Eye	Month 9	3 HOUR POST-BLEACH	Yes
C4.B	450	Untreated Eye	Month 9	1 HOUR POST-BLEACH	No
C4.B	450	Untreated Eye	Month 9	2 HOUR POST-BLEACH	Yes
C4.B	450	Untreated Eye	Month 9	3 HOUR POST-BLEACH	Yes
C4.C	450	Treated Eye	Month 9	1 HOUR POST-BLEACH	Yes
C4.C	450	Treated Eye	Month 9	2 HOUR POST-BLEACH	Yes
C4.C	450	Treated Eye	Month 9	3 HOUR POST-BLEACH	Yes
C4.C	450	Untreated Eye	Month 9	1 HOUR POST-BLEACH	No
C4.C	450	Untreated Eye	Month 9	2 HOUR POST-BLEACH	No
C4.C	450	Untreated Eye	Month 9	3 HOUR POST-BLEACH	No
C1.A	632	Treated Eye	Month 9	1 HOUR POST-BLEACH	No
C1.A	632	Treated Eye	Month 9	2 HOUR POST-BLEACH	Yes
C1.A	632	Treated Eye	Month 9	3 HOUR POST-BLEACH	No
C1.A	632	Untreated Eye	Month 9	1 HOUR POST-BLEACH	No
C1.A	632	Untreated Eye	Month 9	2 HOUR POST-BLEACH	No
C1.A	632	Untreated Eye	Month 9	3 HOUR POST-BLEACH	No
C1.B	632	Treated Eye	Month 9	1 HOUR POST-BLEACH	No
C1.B	632	Treated Eye	Month 9	2 HOUR POST-BLEACH	No
C1.B	632	Treated Eye	Month 9	3 HOUR POST-BLEACH	No
C1.B	632	Untreated Eye	Month 9	1 HOUR POST-BLEACH	No
C1.B	632	Untreated Eye	Month 9	2 HOUR POST-BLEACH	No
C1.B	632	Untreated Eye	Month 9	3 HOUR POST-BLEACH	No
C1.C	632	Treated Eye	Month 9	1 HOUR POST-BLEACH	Yes
C1.C	632	Treated Eye	Month 9	2 HOUR POST-BLEACH	Yes
C1.C	632	Treated Eye	Month 9	3 HOUR POST-BLEACH	Yes
C1.C	632	Untreated Eye	Month 9	1 HOUR POST-BLEACH	Yes
C1.C	632	Untreated Eye	Month 9	2 HOUR POST-BLEACH	Yes
C1.C	632	Untreated Eye	Month 9	3 HOUR POST-BLEACH	No
C2.A	632	Treated Eye	Month 9	1 HOUR POST-BLEACH	No
C2.A	632	Treated Eye	Month 9	2 HOUR POST-BLEACH	No
C2.A	632	Treated Eye	Month 9	3 HOUR POST-BLEACH	No
C2.A	632	Untreated Eye	Month 9	1 HOUR POST-BLEACH	No
C2.A	632	Untreated Eye	Month 9	2 HOUR POST-BLEACH	No
C2.A	632	Untreated Eye	Month 9	3 HOUR POST-BLEACH	Yes
C2.B	632	Treated Eye	Month 9	1 HOUR POST-BLEACH	No
C2.B	632	Treated Eye	Month 9	2 HOUR POST-BLEACH	Yes
C2.B	632	Treated Eye	Month 9	3 HOUR POST-BLEACH	Yes
C2.B	632	Untreated Eye	Month 9	1 HOUR POST-BLEACH	No
C2.B	632	Untreated Eye	Month 9	2 HOUR POST-BLEACH	No
C2.B	632	Untreated Eye	Month 9	3 HOUR POST-BLEACH	No
C2.C	632	Treated Eye	Month 9	1 HOUR POST-BLEACH	No
C2.C	632	Treated Eye	Month 9	2 HOUR POST-BLEACH	Yes
C2.C	632	Treated Eye	Month 9	3 HOUR POST-BLEACH	No
C2.C	632	Untreated Eye	Month 9	1 HOUR POST-BLEACH	No
C2.C	632	Untreated Eye	Month 9	2 HOUR POST-BLEACH	No
C2.C	632	Untreated Eye	Month 9	3 HOUR POST-BLEACH	No
C3.A	632	Treated Eye	Month 9	1 HOUR POST-BLEACH	No
C3.A	632	Treated Eye	Month 9	2 HOUR POST-BLEACH	Yes
C3.A	632	Treated Eye	Month 9	3 HOUR POST-BLEACH	Yes
C3.A	632	Untreated Eye	Month 9	1 HOUR POST-BLEACH	No
C3.A	632	Untreated Eye	Month 9	2 HOUR POST-BLEACH	No
C3.A	632	Untreated Eye	Month 9	3 HOUR POST-BLEACH	No
C3.B	632	Treated Eye	Month 9	1 HOUR POST-BLEACH	No
C3.B	632	Treated Eye	Month 9	2 HOUR POST-BLEACH	No
C3.B	632	Treated Eye	Month 9	3 HOUR POST-BLEACH	Yes
C3.B	632	Untreated Eye	Month 9	1 HOUR POST-BLEACH	No
C3.B	632	Untreated Eye	Month 9	2 HOUR POST-BLEACH	No
C3.B	632	Untreated Eye	Month 9	3 HOUR POST-BLEACH	No
C4.A	632	Treated Eye	Month 9	1 HOUR POST-BLEACH	Yes
C4.A	632	Treated Eye	Month 9	2 HOUR POST-BLEACH	Yes
C4.A	632	Treated Eye	Month 9	3 HOUR POST-BLEACH	Yes
C4.A	632	Untreated Eye	Month 9	1 HOUR POST-BLEACH	No
C4.A	632	Untreated Eye	Month 9	2 HOUR POST-BLEACH	Yes
C4.A	632	Untreated Eye	Month 9	3 HOUR POST-BLEACH	Yes
C4.B	632	Treated Eye	Month 9	1 HOUR POST-BLEACH	Yes
C4.B	632	Treated Eye	Month 9	2 HOUR POST-BLEACH	Yes
C4.B	632	Treated Eye	Month 9	3 HOUR POST-BLEACH	Yes
C4.B	632	Untreated Eye	Month 9	1 HOUR POST-BLEACH	No
C4.B	632	Untreated Eye	Month 9	2 HOUR POST-BLEACH	No
C4.B	632	Untreated Eye	Month 9	3 HOUR POST-BLEACH	No
C4.C	632	Treated Eye	Month 9	1 HOUR POST-BLEACH	No
C4.C	632	Treated Eye	Month 9	2 HOUR POST-BLEACH	Yes
C4.C	632	Treated Eye	Month 9	3 HOUR POST-BLEACH	Yes
C4.C	632	Untreated Eye	Month 9	1 HOUR POST-BLEACH	No
C4.C	632	Untreated Eye	Month 9	2 HOUR POST-BLEACH	No
C4.C	632	Untreated Eye	Month 9	3 HOUR POST-BLEACH	No
C1.A	450	Treated Eye	Year 1	1 HOUR POST-BLEACH	Yes
C1.A	450	Treated Eye	Year 1	2 HOUR POST-BLEACH	Yes
C1.A	450	Treated Eye	Year 1	3 HOUR POST-BLEACH	No
C1.A	450	Untreated Eye	Year 1	1 HOUR POST-BLEACH	Yes
C1.A	450	Untreated Eye	Year 1	2 HOUR POST-BLEACH	No
C1.A	450	Untreated Eye	Year 1	3 HOUR POST-BLEACH	No
C1.B	450	Treated Eye	Year 1	1 HOUR POST-BLEACH	No
C1.B	450	Treated Eye	Year 1	2 HOUR POST-BLEACH	No
C1.B	450	Treated Eye	Year 1	3 HOUR POST-BLEACH	No
C1.B	450	Untreated Eye	Year 1	1 HOUR POST-BLEACH	Yes
C1.B	450	Untreated Eye	Year 1	2 HOUR POST-BLEACH	No
C1.B	450	Untreated Eye	Year 1	3 HOUR POST-BLEACH	No
C1.C	450	Treated Eye	Year 1	1 HOUR POST-BLEACH	Yes
C1.C	450	Treated Eye	Year 1	2 HOUR POST-BLEACH	Yes
C1.C	450	Treated Eye	Year 1	3 HOUR POST-BLEACH	Yes
C1.C	450	Untreated Eye	Year 1	1 HOUR POST-BLEACH	Yes
C1.C	450	Untreated Eye	Year 1	2 HOUR POST-BLEACH	Yes
C1.C	450	Untreated Eye	Year 1	3 HOUR POST-BLEACH	Yes
C2.A	450	Treated Eye	Year 1	1 HOUR POST-BLEACH	Yes
C2.A	450	Treated Eye	Year 1	2 HOUR POST-BLEACH	Yes
C2.A	450	Treated Eye	Year 1	3 HOUR POST-BLEACH	Yes
C2.A	450	Untreated Eye	Year 1	1 HOUR POST-BLEACH	No
C2.A	450	Untreated Eye	Year 1	2 HOUR POST-BLEACH	No
C2.A	450	Untreated Eye	Year 1	3 HOUR POST-BLEACH	No
C2.B	450	Treated Eye	Year 1	1 HOUR POST-BLEACH	No
C2.B	450	Treated Eye	Year 1	2 HOUR POST-BLEACH	No
C2.B	450	Treated Eye	Year 1	3 HOUR POST-BLEACH	Yes
C2.B	450	Untreated Eye	Year 1	1 HOUR POST-BLEACH	No
C2.B	450	Untreated Eye	Year 1	2 HOUR POST-BLEACH	No
C2.B	450	Untreated Eye	Year 1	3 HOUR POST-BLEACH	No
C2.C	450	Treated Eye	Year 1	1 HOUR POST-BLEACH	No
C2.C	450	Treated Eye	Year 1	2 HOUR POST-BLEACH	Yes
C2.C	450	Treated Eye	Year 1	3 HOUR POST-BLEACH	Yes
C2.C	450	Untreated Eye	Year 1	1 HOUR POST-BLEACH	No
C2.C	450	Untreated Eye	Year 1	2 HOUR POST-BLEACH	No
C2.C	450	Untreated Eye	Year 1	3 HOUR POST-BLEACH	No
C3.A	450	Treated Eye	Year 1	1 HOUR POST-BLEACH	No
C3.A	450	Treated Eye	Year 1	2 HOUR POST-BLEACH	Yes
C3.A	450	Treated Eye	Year 1	3 HOUR POST-BLEACH	Yes
C3.A	450	Untreated Eye	Year 1	1 HOUR POST-BLEACH	No
C3.A	450	Untreated Eye	Year 1	2 HOUR POST-BLEACH	No
C3.A	450	Untreated Eye	Year 1	3 HOUR POST-BLEACH	No
C3.B	450	Treated Eye	Year 1	1 HOUR POST-BLEACH	No
C3.B	450	Treated Eye	Year 1	2 HOUR POST-BLEACH	No
C3.B	450	Treated Eye	Year 1	3 HOUR POST-BLEACH	No
C3.B	450	Untreated Eye	Year 1	1 HOUR POST-BLEACH	No
C3.B	450	Untreated Eye	Year 1	2 HOUR POST-BLEACH	No
C3.B	450	Untreated Eye	Year 1	3 HOUR POST-BLEACH	No
C3.C	450	Treated Eye	Year 1	1 HOUR POST-BLEACH	Yes
C3.C	450	Treated Eye	Year 1	2 HOUR POST-BLEACH	Yes
C3.C	450	Treated Eye	Year 1	3 HOUR POST-BLEACH	Yes
C3.C	450	Untreated Eye	Year 1	1 HOUR POST-BLEACH	No
C3.C	450	Untreated Eye	Year 1	2 HOUR POST-BLEACH	No
C3.C	450	Untreated Eye	Year 1	3 HOUR POST-BLEACH	No
C4.A	450	Treated Eye	Year 1	1 HOUR POST-BLEACH	Yes
C4.A	450	Treated Eye	Year 1	2 HOUR POST-BLEACH	Yes
C4.A	450	Treated Eye	Year 1	3 HOUR POST-BLEACH	Yes
C4.A	450	Untreated Eye	Year 1	1 HOUR POST-BLEACH	No
C4.A	450	Untreated Eye	Year 1	2 HOUR POST-BLEACH	No
C4.A	450	Untreated Eye	Year 1	3 HOUR POST-BLEACH	No
C4.B	450	Treated Eye	Year 1	1 HOUR POST-BLEACH	Yes
C4.B	450	Treated Eye	Year 1	2 HOUR POST-BLEACH	Yes
C4.B	450	Treated Eye	Year 1	3 HOUR POST-BLEACH	Yes
C4.B	450	Untreated Eye	Year 1	1 HOUR POST-BLEACH	No
C4.B	450	Untreated Eye	Year 1	2 HOUR POST-BLEACH	No
C4.B	450	Untreated Eye	Year 1	3 HOUR POST-BLEACH	No
C4.C	450	Treated Eye	Year 1	1 HOUR POST-BLEACH	Yes
C4.C	450	Treated Eye	Year 1	2 HOUR POST-BLEACH	Yes
C4.C	450	Treated Eye	Year 1	3 HOUR POST-BLEACH	Yes
C4.C	450	Untreated Eye	Year 1	1 HOUR POST-BLEACH	No
C4.C	450	Untreated Eye	Year 1	2 HOUR POST-BLEACH	Yes
C4.C	450	Untreated Eye	Year 1	3 HOUR POST-BLEACH	Yes
C1.A	632	Treated Eye	Year 1	1 HOUR POST-BLEACH	No
C1.A	632	Treated Eye	Year 1	2 HOUR POST-BLEACH	Yes
C1.A	632	Treated Eye	Year 1	3 HOUR POST-BLEACH	No
C1.A	632	Untreated Eye	Year 1	1 HOUR POST-BLEACH	No
C1.A	632	Untreated Eye	Year 1	2 HOUR POST-BLEACH	No
C1.A	632	Untreated Eye	Year 1	3 HOUR POST-BLEACH	No
C1.B	632	Treated Eye	Year 1	1 HOUR POST-BLEACH	No
C1.B	632	Treated Eye	Year 1	2 HOUR POST-BLEACH	No
C1.B	632	Treated Eye	Year 1	3 HOUR POST-BLEACH	No
C1.B	632	Untreated Eye	Year 1	1 HOUR POST-BLEACH	Yes
C1.B	632	Untreated Eye	Year 1	2 HOUR POST-BLEACH	Yes
C1.B	632	Untreated Eye	Year 1	3 HOUR POST-BLEACH	Yes
C1.C	632	Treated Eye	Year 1	1 HOUR POST-BLEACH	No
C1.C	632	Treated Eye	Year 1	2 HOUR POST-BLEACH	No
C1.C	632	Treated Eye	Year 1	3 HOUR POST-BLEACH	Yes
C1.C	632	Untreated Eye	Year 1	1 HOUR POST-BLEACH	Yes
C1.C	632	Untreated Eye	Year 1	2 HOUR POST-BLEACH	Yes
C1.C	632	Untreated Eye	Year 1	3 HOUR POST-BLEACH	Yes
C2.A	632	Treated Eye	Year 1	1 HOUR POST-BLEACH	No
C2.A	632	Treated Eye	Year 1	2 HOUR POST-BLEACH	No
C2.A	632	Treated Eye	Year 1	3 HOUR POST-BLEACH	No
C2.A	632	Untreated Eye	Year 1	1 HOUR POST-BLEACH	No
C2.A	632	Untreated Eye	Year 1	2 HOUR POST-BLEACH	No
C2.A	632	Untreated Eye	Year 1	3 HOUR POST-BLEACH	No
C2.B	632	Treated Eye	Year 1	1 HOUR POST-BLEACH	No
C2.B	632	Treated Eye	Year 1	2 HOUR POST-BLEACH	No
C2.B	632	Treated Eye	Year 1	3 HOUR POST-BLEACH	No
C2.B	632	Untreated Eye	Year 1	1 HOUR POST-BLEACH	No
C2.B	632	Untreated Eye	Year 1	2 HOUR POST-BLEACH	No
C2.B	632	Untreated Eye	Year 1	3 HOUR POST-BLEACH	No
C2.C	632	Treated Eye	Year 1	1 HOUR POST-BLEACH	No
C2.C	632	Treated Eye	Year 1	2 HOUR POST-BLEACH	No
C2.C	632	Treated Eye	Year 1	3 HOUR POST-BLEACH	Yes
C2.C	632	Untreated Eye	Year 1	1 HOUR POST-BLEACH	No
C2.C	632	Untreated Eye	Year 1	2 HOUR POST-BLEACH	No
C2.C	632	Untreated Eye	Year 1	3 HOUR POST-BLEACH	No
C3.A	632	Treated Eye	Year 1	1 HOUR POST-BLEACH	No
C3.A	632	Treated Eye	Year 1	2 HOUR POST-BLEACH	Yes
C3.A	632	Treated Eye	Year 1	3 HOUR POST-BLEACH	Yes
C3.A	632	Untreated Eye	Year 1	1 HOUR POST-BLEACH	No
C3.A	632	Untreated Eye	Year 1	2 HOUR POST-BLEACH	No
C3.A	632	Untreated Eye	Year 1	3 HOUR POST-BLEACH	No
C3.B	632	Treated Eye	Year 1	1 HOUR POST-BLEACH	No
C3.B	632	Treated Eye	Year 1	2 HOUR POST-BLEACH	No
C3.B	632	Treated Eye	Year 1	3 HOUR POST-BLEACH	No
C3.B	632	Untreated Eye	Year 1	1 HOUR POST-BLEACH	No
C3.B	632	Untreated Eye	Year 1	2 HOUR POST-BLEACH	No
C3.B	632	Untreated Eye	Year 1	3 HOUR POST-BLEACH	No
C3.C	632	Treated Eye	Year 1	1 HOUR POST-BLEACH	No
C3.C	632	Treated Eye	Year 1	2 HOUR POST-BLEACH	Yes
C3.C	632	Treated Eye	Year 1	3 HOUR POST-BLEACH	Yes
C3.C	632	Untreated Eye	Year 1	1 HOUR POST-BLEACH	No
C3.C	632	Untreated Eye	Year 1	2 HOUR POST-BLEACH	No
C3.C	632	Untreated Eye	Year 1	3 HOUR POST-BLEACH	No
C4.A	632	Treated Eye	Year 1	1 HOUR POST-BLEACH	Yes
C4.A	632	Treated Eye	Year 1	2 HOUR POST-BLEACH	Yes
C4.A	632	Treated Eye	Year 1	3 HOUR POST-BLEACH	Yes
C4.A	632	Untreated Eye	Year 1	1 HOUR POST-BLEACH	No
C4.A	632	Untreated Eye	Year 1	2 HOUR POST-BLEACH	No
C4.A	632	Untreated Eye	Year 1	3 HOUR POST-BLEACH	No
C4.B	632	Treated Eye	Year 1	1 HOUR POST-BLEACH	No
C4.B	632	Treated Eye	Year 1	2 HOUR POST-BLEACH	Yes
C4.B	632	Treated Eye	Year 1	3 HOUR POST-BLEACH	Yes
C4.B	632	Untreated Eye	Year 1	1 HOUR POST-BLEACH	No
C4.B	632	Untreated Eye	Year 1	2 HOUR POST-BLEACH	No
C4.B	632	Untreated Eye	Year 1	3 HOUR POST-BLEACH	No
C4.C	632	Treated Eye	Year 1	1 HOUR POST-BLEACH	No
C4.C	632	Treated Eye	Year 1	2 HOUR POST-BLEACH	Yes
C4.C	632	Treated Eye	Year 1	3 HOUR POST-BLEACH	Yes
C4.C	632	Untreated Eye	Year 1	1 HOUR POST-BLEACH	No
C4.C	632	Untreated Eye	Year 1	2 HOUR POST-BLEACH	No
C4.C	632	Untreated Eye	Year 1	3 HOUR POST-BLEACH	Yes
C1.C	450	Treated Eye	Year 2	1 HOUR POST-BLEACH	No
C1.C	450	Treated Eye	Year 2	2 HOUR POST-BLEACH	No
C1.C	450	Treated Eye	Year 2	3 HOUR POST-BLEACH	Yes
C1.C	450	Untreated Eye	Year 2	1 HOUR POST-BLEACH	No
C1.C	450	Untreated Eye	Year 2	2 HOUR POST-BLEACH	No
C1.C	450	Untreated Eye	Year 2	3 HOUR POST-BLEACH	No
C2.A	450	Treated Eye	Year 2	1 HOUR POST-BLEACH	Yes
C2.A	450	Treated Eye	Year 2	2 HOUR POST-BLEACH	Yes
C2.A	450	Treated Eye	Year 2	3 HOUR POST-BLEACH	Yes
C2.A	450	Untreated Eye	Year 2	1 HOUR POST-BLEACH	No
C2.A	450	Untreated Eye	Year 2	2 HOUR POST-BLEACH	No
C2.A	450	Untreated Eye	Year 2	3 HOUR POST-BLEACH	No
C2.B	450	Treated Eye	Year 2	1 HOUR POST-BLEACH	No
C2.B	450	Treated Eye	Year 2	2 HOUR POST-BLEACH	Yes
C2.B	450	Treated Eye	Year 2	3 HOUR POST-BLEACH	Yes
C2.B	450	Untreated Eye	Year 2	1 HOUR POST-BLEACH	No
C2.B	450	Untreated Eye	Year 2	2 HOUR POST-BLEACH	No
C2.B	450	Untreated Eye	Year 2	3 HOUR POST-BLEACH	No
C2.C	450	Treated Eye	Year 2	1 HOUR POST-BLEACH	No
C2.C	450	Treated Eye	Year 2	2 HOUR POST-BLEACH	No
C2.C	450	Treated Eye	Year 2	3 HOUR POST-BLEACH	Yes
C2.C	450	Untreated Eye	Year 2	1 HOUR POST-BLEACH	No
C2.C	450	Untreated Eye	Year 2	2 HOUR POST-BLEACH	No
C2.C	450	Untreated Eye	Year 2	3 HOUR POST-BLEACH	No
C3.A	450	Treated Eye	Year 2	1 HOUR POST-BLEACH	No
C3.A	450	Treated Eye	Year 2	2 HOUR POST-BLEACH	Yes
C3.A	450	Treated Eye	Year 2	3 HOUR POST-BLEACH	Yes
C3.A	450	Untreated Eye	Year 2	1 HOUR POST-BLEACH	No
C3.A	450	Untreated Eye	Year 2	2 HOUR POST-BLEACH	No
C3.A	450	Untreated Eye	Year 2	3 HOUR POST-BLEACH	No
C3.B	450	Treated Eye	Year 2	1 HOUR POST-BLEACH	No
C3.B	450	Treated Eye	Year 2	2 HOUR POST-BLEACH	No
C3.B	450	Treated Eye	Year 2	3 HOUR POST-BLEACH	Yes
C3.B	450	Untreated Eye	Year 2	1 HOUR POST-BLEACH	No
C3.B	450	Untreated Eye	Year 2	2 HOUR POST-BLEACH	No
C3.B	450	Untreated Eye	Year 2	3 HOUR POST-BLEACH	Yes
C1.C	632	Treated Eye	Year 2	1 HOUR POST-BLEACH	No
C1.C	632	Treated Eye	Year 2	2 HOUR POST-BLEACH	No
C1.C	632	Treated Eye	Year 2	3 HOUR POST-BLEACH	No
C1.C	632	Untreated Eye	Year 2	1 HOUR POST-BLEACH	Yes
C1.C	632	Untreated Eye	Year 2	2 HOUR POST-BLEACH	Yes
C1.C	632	Untreated Eye	Year 2	3 HOUR POST-BLEACH	No
C2.A	632	Treated Eye	Year 2	1 HOUR POST-BLEACH	No
C2.A	632	Treated Eye	Year 2	2 HOUR POST-BLEACH	No
C2.A	632	Treated Eye	Year 2	3 HOUR POST-BLEACH	No
C2.A	632	Untreated Eye	Year 2	1 HOUR POST-BLEACH	No
C2.A	632	Untreated Eye	Year 2	2 HOUR POST-BLEACH	Yes
C2.A	632	Untreated Eye	Year 2	3 HOUR POST-BLEACH	No
C2.B	632	Treated Eye	Year 2	1 HOUR POST-BLEACH	Yes
C2.B	632	Treated Eye	Year 2	2 HOUR POST-BLEACH	Yes
C2.B	632	Treated Eye	Year 2	3 HOUR POST-BLEACH	Yes
C2.B	632	Untreated Eye	Year 2	1 HOUR POST-BLEACH	No
C2.B	632	Untreated Eye	Year 2	2 HOUR POST-BLEACH	No
C2.B	632	Untreated Eye	Year 2	3 HOUR POST-BLEACH	No
C2.C	632	Treated Eye	Year 2	1 HOUR POST-BLEACH	No
C2.C	632	Treated Eye	Year 2	2 HOUR POST-BLEACH	No
C2.C	632	Treated Eye	Year 2	3 HOUR POST-BLEACH	No
C2.C	632	Untreated Eye	Year 2	1 HOUR POST-BLEACH	No
C2.C	632	Untreated Eye	Year 2	2 HOUR POST-BLEACH	No
C2.C	632	Untreated Eye	Year 2	3 HOUR POST-BLEACH	No
C3.A	632	Treated Eye	Year 2	1 HOUR POST-BLEACH	No
C3.A	632	Treated Eye	Year 2	2 HOUR POST-BLEACH	Yes
C3.A	632	Treated Eye	Year 2	3 HOUR POST-BLEACH	Yes
C3.A	632	Untreated Eye	Year 2	1 HOUR POST-BLEACH	No
C3.A	632	Untreated Eye	Year 2	2 HOUR POST-BLEACH	No
C3.A	632	Untreated Eye	Year 2	3 HOUR POST-BLEACH	No
C3.B	632	Treated Eye	Year 2	1 HOUR POST-BLEACH	No
C3.B	632	Treated Eye	Year 2	2 HOUR POST-BLEACH	Yes
C3.B	632	Treated Eye	Year 2	3 HOUR POST-BLEACH	No
C3.B	632	Untreated Eye	Year 2	1 HOUR POST-BLEACH	No
C3.B	632	Untreated Eye	Year 2	2 HOUR POST-BLEACH	No
C3.B	632	Untreated Eye	Year 2	3 HOUR POST-BLEACH	No
C1.A	450	Treated Eye	Year 3	1 HOUR POST-BLEACH	Yes
C1.A	450	Treated Eye	Year 3	2 HOUR POST-BLEACH	Yes
C1.A	450	Treated Eye	Year 3	3 HOUR POST-BLEACH	No
C1.A	450	Untreated Eye	Year 3	1 HOUR POST-BLEACH	No
C1.A	450	Untreated Eye	Year 3	2 HOUR POST-BLEACH	No
C1.A	450	Untreated Eye	Year 3	3 HOUR POST-BLEACH	No
C1.B	450	Treated Eye	Year 3	1 HOUR POST-BLEACH	No
C1.B	450	Treated Eye	Year 3	2 HOUR POST-BLEACH	Yes
C1.B	450	Treated Eye	Year 3	3 HOUR POST-BLEACH	No
C1.B	450	Untreated Eye	Year 3	1 HOUR POST-BLEACH	Yes
C1.B	450	Untreated Eye	Year 3	2 HOUR POST-BLEACH	No
C1.B	450	Untreated Eye	Year 3	3 HOUR POST-BLEACH	No
C1.C	450	Treated Eye	Year 3	1 HOUR POST-BLEACH	No
C1.C	450	Treated Eye	Year 3	2 HOUR POST-BLEACH	No
C1.C	450	Treated Eye	Year 3	3 HOUR POST-BLEACH	Yes
C1.C	450	Untreated Eye	Year 3	1 HOUR POST-BLEACH	No
C1.C	450	Untreated Eye	Year 3	2 HOUR POST-BLEACH	No
C1.C	450	Untreated Eye	Year 3	3 HOUR POST-BLEACH	No
C2.A	450	Treated Eye	Year 3	1 HOUR POST-BLEACH	No
C2.A	450	Treated Eye	Year 3	2 HOUR POST-BLEACH	No
C2.A	450	Treated Eye	Year 3	3 HOUR POST-BLEACH	Yes
C2.A	450	Untreated Eye	Year 3	1 HOUR POST-BLEACH	No
C2.A	450	Untreated Eye	Year 3	2 HOUR POST-BLEACH	No
C2.A	450	Untreated Eye	Year 3	3 HOUR POST-BLEACH	No
C2.B	450	Treated Eye	Year 3	1 HOUR POST-BLEACH	No
C2.B	450	Treated Eye	Year 3	2 HOUR POST-BLEACH	Yes
C2.B	450	Treated Eye	Year 3	3 HOUR POST-BLEACH	Yes
C2.B	450	Untreated Eye	Year 3	1 HOUR POST-BLEACH	No
C2.B	450	Untreated Eye	Year 3	2 HOUR POST-BLEACH	No
C2.B	450	Untreated Eye	Year 3	3 HOUR POST-BLEACH	No
C1.A	632	Treated Eye	Year 3	1 HOUR POST-BLEACH	Yes
C1.A	632	Treated Eye	Year 3	2 HOUR POST-BLEACH	No
C1.A	632	Treated Eye	Year 3	3 HOUR POST-BLEACH	No
C1.A	632	Untreated Eye	Year 3	1 HOUR POST-BLEACH	No
C1.A	632	Untreated Eye	Year 3	2 HOUR POST-BLEACH	No
C1.A	632	Untreated Eye	Year 3	3 HOUR POST-BLEACH	No
C1.B	632	Treated Eye	Year 3	1 HOUR POST-BLEACH	Yes
C1.B	632	Treated Eye	Year 3	2 HOUR POST-BLEACH	Yes
C1.B	632	Treated Eye	Year 3	3 HOUR POST-BLEACH	Yes
C1.B	632	Untreated Eye	Year 3	1 HOUR POST-BLEACH	No
C1.B	632	Untreated Eye	Year 3	2 HOUR POST-BLEACH	No
C1.B	632	Untreated Eye	Year 3	3 HOUR POST-BLEACH	No
C1.C	632	Treated Eye	Year 3	1 HOUR POST-BLEACH	No
C1.C	632	Treated Eye	Year 3	2 HOUR POST-BLEACH	Yes
C1.C	632	Treated Eye	Year 3	3 HOUR POST-BLEACH	Yes
C1.C	632	Untreated Eye	Year 3	1 HOUR POST-BLEACH	Yes
C1.C	632	Untreated Eye	Year 3	2 HOUR POST-BLEACH	Yes
C1.C	632	Untreated Eye	Year 3	3 HOUR POST-BLEACH	No
C2.A	632	Treated Eye	Year 3	1 HOUR POST-BLEACH	No
C2.A	632	Treated Eye	Year 3	2 HOUR POST-BLEACH	No
C2.A	632	Treated Eye	Year 3	3 HOUR POST-BLEACH	No
C2.A	632	Untreated Eye	Year 3	1 HOUR POST-BLEACH	No
C2.A	632	Untreated Eye	Year 3	2 HOUR POST-BLEACH	No
C2.A	632	Untreated Eye	Year 3	3 HOUR POST-BLEACH	No
C2.B	632	Treated Eye	Year 3	1 HOUR POST-BLEACH	No
C2.B	632	Treated Eye	Year 3	2 HOUR POST-BLEACH	No
C2.B	632	Treated Eye	Year 3	3 HOUR POST-BLEACH	Yes
C2.B	632	Untreated Eye	Year 3	1 HOUR POST-BLEACH	No
C2.B	632	Untreated Eye	Year 3	2 HOUR POST-BLEACH	No
C2.B	632	Untreated Eye	Year 3	3 HOUR POST-BLEACH	No

## Sheet: Fig4
	Number of puncta
Visit (Months)	C2.B Treated	C2.B Untreated	C2.C Treated	C2.C Untreated	C3.C Treated	C3.C Untreated
0	713	753	884	826	505	326
1	86	777	11	885	116	338
2	108	750	20	853	64	331
3	176	736	5	867	48	333
6	172	746
9			15	734	50	306
12	159	709	18	801	67	309
24	224	722	17	865	57	329
36	251	731	39	767

## Sheet: Suppl Fig3
Patient_ID	VISIT	TRTEYE	PARCAT	AVAL
C1.A	Screening 1	Untreated Eye	logMAR Values-VISUAL ACUITY	2.6
C1.A	Screening 2	Untreated Eye	logMAR Values-VISUAL ACUITY	2.3
C1.A	Baseline 1	Untreated Eye	logMAR Values-VISUAL ACUITY	2.6
C1.A	Day 2	Untreated Eye	logMAR Values-VISUAL ACUITY	2.6
C1.A	Day 15	Untreated Eye	logMAR Values-VISUAL ACUITY	2.6
C1.A	Day 22	Untreated Eye	logMAR Values-VISUAL ACUITY	2.3
C1.A	Month 1	Untreated Eye	logMAR Values-VISUAL ACUITY	2.3
C1.A	Month 2	Untreated Eye	logMAR Values-VISUAL ACUITY	2.3
C1.A	Month 3	Untreated Eye	logMAR Values-VISUAL ACUITY	2.3
C1.A	Month 6	Untreated Eye	logMAR Values-VISUAL ACUITY	2.3
C1.A	Month 9	Untreated Eye	logMAR Values-VISUAL ACUITY	2.3
C1.A	Year 1	Untreated Eye	logMAR Values-VISUAL ACUITY	2.6
C1.A	Screening 1	Treated Eye	logMAR Values-VISUAL ACUITY	2.6
C1.A	Screening 2	Treated Eye	logMAR Values-VISUAL ACUITY	2.3
C1.A	Baseline 1	Treated Eye	logMAR Values-VISUAL ACUITY	2.6
C1.A	Day 2	Treated Eye	logMAR Values-VISUAL ACUITY	2.6
C1.A	Day 15	Treated Eye	logMAR Values-VISUAL ACUITY	2.6
C1.A	Day 22	Treated Eye	logMAR Values-VISUAL ACUITY	2.6
C1.A	Month 1	Treated Eye	logMAR Values-VISUAL ACUITY	2.6
C1.A	Month 2	Treated Eye	logMAR Values-VISUAL ACUITY	2.6
C1.A	Month 3	Treated Eye	logMAR Values-VISUAL ACUITY	2.3
C1.A	Month 6	Treated Eye	logMAR Values-VISUAL ACUITY	2.6
C1.A	Month 9	Treated Eye	logMAR Values-VISUAL ACUITY	2.3
C1.A	Year 1	Treated Eye	logMAR Values-VISUAL ACUITY	2.3
C1.B	Screening 1	Treated Eye	logMAR Values-VISUAL ACUITY	2.3
C1.B	Screening 2	Treated Eye	logMAR Values-VISUAL ACUITY	2.3
C1.B	Baseline 1	Treated Eye	logMAR Values-VISUAL ACUITY	2.3
C1.B	Day 2	Treated Eye	logMAR Values-VISUAL ACUITY	2.6
C1.B	Day 15	Treated Eye	logMAR Values-VISUAL ACUITY	2.3
C1.B	Day 22	Treated Eye	logMAR Values-VISUAL ACUITY	2.3
C1.B	Month 1	Treated Eye	logMAR Values-VISUAL ACUITY	2.3
C1.B	Month 2	Treated Eye	logMAR Values-VISUAL ACUITY	2.3
C1.B	Month 3	Treated Eye	logMAR Values-VISUAL ACUITY	2.3
C1.B	Month 6	Treated Eye	logMAR Values-VISUAL ACUITY	2.3
C1.B	Month 9	Treated Eye	logMAR Values-VISUAL ACUITY	2.3
C1.B	Year 1	Treated Eye	logMAR Values-VISUAL ACUITY	1.66
C1.B	Screening 1	Untreated Eye	logMAR Values-VISUAL ACUITY	1.46
C1.B	Screening 2	Untreated Eye	logMAR Values-VISUAL ACUITY	1.62
C1.B	Baseline 1	Untreated Eye	logMAR Values-VISUAL ACUITY	1.56
C1.B	Day 2	Untreated Eye	logMAR Values-VISUAL ACUITY	1.54
C1.B	Day 15	Untreated Eye	logMAR Values-VISUAL ACUITY	1.58
C1.B	Day 22	Untreated Eye	logMAR Values-VISUAL ACUITY	1.56
C1.B	Month 1	Untreated Eye	logMAR Values-VISUAL ACUITY	1.54
C1.B	Month 2	Untreated Eye	logMAR Values-VISUAL ACUITY	1.6
C1.B	Month 3	Untreated Eye	logMAR Values-VISUAL ACUITY	1.68
C1.B	Month 6	Untreated Eye	logMAR Values-VISUAL ACUITY	1.64
C1.B	Month 9	Untreated Eye	logMAR Values-VISUAL ACUITY	1.66
C1.B	Year 1	Untreated Eye	logMAR Values-VISUAL ACUITY	1.64
C1.C	Screening 1	Untreated Eye	logMAR Values-VISUAL ACUITY	0.94
C1.C	Screening 2	Untreated Eye	logMAR Values-VISUAL ACUITY	0.92
C1.C	Baseline 1	Untreated Eye	logMAR Values-VISUAL ACUITY	0.84
C1.C	Day 2	Untreated Eye	logMAR Values-VISUAL ACUITY	1.1
C1.C	Day 15	Untreated Eye	logMAR Values-VISUAL ACUITY	1.04
C1.C	Day 22	Untreated Eye	logMAR Values-VISUAL ACUITY	0.94
C1.C	Month 1	Untreated Eye	logMAR Values-VISUAL ACUITY	0.98
C1.C	Month 3	Untreated Eye	logMAR Values-VISUAL ACUITY	0.98
C1.C	Month 6	Untreated Eye	logMAR Values-VISUAL ACUITY	0.94
C1.C	Month 9	Untreated Eye	logMAR Values-VISUAL ACUITY	1.02
C1.C	Year 1	Untreated Eye	logMAR Values-VISUAL ACUITY	0.98
C1.C	Year 2	Untreated Eye	logMAR Values-VISUAL ACUITY	0.92
C1.C	Screening 1	Treated Eye	logMAR Values-VISUAL ACUITY	1.24
C1.C	Screening 2	Treated Eye	logMAR Values-VISUAL ACUITY	1.22
C1.C	Baseline 1	Treated Eye	logMAR Values-VISUAL ACUITY	1.18
C1.C	Day 2	Treated Eye	logMAR Values-VISUAL ACUITY	2.6
C1.C	Day 15	Treated Eye	logMAR Values-VISUAL ACUITY	1.38
C1.C	Day 22	Treated Eye	logMAR Values-VISUAL ACUITY	1.16
C1.C	Month 1	Treated Eye	logMAR Values-VISUAL ACUITY	1.38
C1.C	Month 3	Treated Eye	logMAR Values-VISUAL ACUITY	1.26
C1.C	Month 6	Treated Eye	logMAR Values-VISUAL ACUITY	1.5
C1.C	Month 9	Treated Eye	logMAR Values-VISUAL ACUITY	1.14
C1.C	Year 1	Treated Eye	logMAR Values-VISUAL ACUITY	1.12
C1.C	Year 2	Treated Eye	logMAR Values-VISUAL ACUITY	1.3
C2.A	Screening 1	Treated Eye	logMAR Values-VISUAL ACUITY	1.4
C2.A	Screening 2	Treated Eye	logMAR Values-VISUAL ACUITY	1.46
C2.A	Baseline 1	Treated Eye	logMAR Values-VISUAL ACUITY	1.4
C2.A	Day 2	Treated Eye	logMAR Values-VISUAL ACUITY	2.3
C2.A	Day 15	Treated Eye	logMAR Values-VISUAL ACUITY	1.38
C2.A	Day 22	Treated Eye	logMAR Values-VISUAL ACUITY	1.32
C2.A	Month 1	Treated Eye	logMAR Values-VISUAL ACUITY	1.3
C2.A	Month 2	Treated Eye	logMAR Values-VISUAL ACUITY	1.26
C2.A	Month 3	Treated Eye	logMAR Values-VISUAL ACUITY	1.28
C2.A	Month 6	Treated Eye	logMAR Values-VISUAL ACUITY	1.28
C2.A	Month 9	Treated Eye	logMAR Values-VISUAL ACUITY	1.32
C2.A	Year 1	Treated Eye	logMAR Values-VISUAL ACUITY	1.3
C2.A	Year 2	Treated Eye	logMAR Values-VISUAL ACUITY	1.32
C2.A	Screening 1	Untreated Eye	logMAR Values-VISUAL ACUITY	1.32
C2.A	Screening 2	Untreated Eye	logMAR Values-VISUAL ACUITY	1.42
C2.A	Baseline 1	Untreated Eye	logMAR Values-VISUAL ACUITY	1.28
C2.A	Day 2	Untreated Eye	logMAR Values-VISUAL ACUITY	1.3
C2.A	Day 15	Untreated Eye	logMAR Values-VISUAL ACUITY	1.32
C2.A	Day 22	Untreated Eye	logMAR Values-VISUAL ACUITY	1.24
C2.A	Month 1	Untreated Eye	logMAR Values-VISUAL ACUITY	1.22
C2.A	Month 2	Untreated Eye	logMAR Values-VISUAL ACUITY	1.24
C2.A	Month 3	Untreated Eye	logMAR Values-VISUAL ACUITY	1.18
C2.A	Month 6	Untreated Eye	logMAR Values-VISUAL ACUITY	1.18
C2.A	Month 9	Untreated Eye	logMAR Values-VISUAL ACUITY	1.22
C2.A	Year 1	Untreated Eye	logMAR Values-VISUAL ACUITY	1.26
C2.A	Year 2	Untreated Eye	logMAR Values-VISUAL ACUITY	1.18
C2.B	Screening 1	Untreated Eye	logMAR Values-VISUAL ACUITY	0.86
C2.B	Screening 2	Untreated Eye	logMAR Values-VISUAL ACUITY	0.86
C2.B	Baseline 1	Untreated Eye	logMAR Values-VISUAL ACUITY	0.92
C2.B	Day 2	Untreated Eye	logMAR Values-VISUAL ACUITY	0.9
C2.B	Day 15	Untreated Eye	logMAR Values-VISUAL ACUITY	0.92
C2.B	Day 22	Untreated Eye	logMAR Values-VISUAL ACUITY	0.94
C2.B	Month 1	Untreated Eye	logMAR Values-VISUAL ACUITY	0.88
C2.B	Month 2	Untreated Eye	logMAR Values-VISUAL ACUITY	0.88
C2.B	Month 3	Untreated Eye	logMAR Values-VISUAL ACUITY	0.86
C2.B	Month 6	Untreated Eye	logMAR Values-VISUAL ACUITY	0.88
C2.B	Month 9	Untreated Eye	logMAR Values-VISUAL ACUITY	0.84
C2.B	Year 1	Untreated Eye	logMAR Values-VISUAL ACUITY	0.8
C2.B	Year 2	Untreated Eye	logMAR Values-VISUAL ACUITY	0.8
C2.B	Screening 1	Treated Eye	logMAR Values-VISUAL ACUITY	0.92
C2.B	Screening 2	Treated Eye	logMAR Values-VISUAL ACUITY	0.92
C2.B	Baseline 1	Treated Eye	logMAR Values-VISUAL ACUITY	0.9
C2.B	Day 2	Treated Eye	logMAR Values-VISUAL ACUITY	2.3
C2.B	Day 15	Treated Eye	logMAR Values-VISUAL ACUITY	0.92
C2.B	Day 22	Treated Eye	logMAR Values-VISUAL ACUITY	0.88
C2.B	Month 1	Treated Eye	logMAR Values-VISUAL ACUITY	0.84
C2.B	Month 2	Treated Eye	logMAR Values-VISUAL ACUITY	0.88
C2.B	Month 3	Treated Eye	logMAR Values-VISUAL ACUITY	0.84
C2.B	Month 6	Treated Eye	logMAR Values-VISUAL ACUITY	0.84
C2.B	Month 9	Treated Eye	logMAR Values-VISUAL ACUITY	0.84
C2.B	Year 1	Treated Eye	logMAR Values-VISUAL ACUITY	0.8
C2.B	Year 2	Treated Eye	logMAR Values-VISUAL ACUITY	0.86
C2.C	Screening 1	Treated Eye	logMAR Values-VISUAL ACUITY	1.22
C2.C	Screening 2	Treated Eye	logMAR Values-VISUAL ACUITY	1.2
C2.C	Baseline 1	Treated Eye	logMAR Values-VISUAL ACUITY	1.14
C2.C	Day 2	Treated Eye	logMAR Values-VISUAL ACUITY	2.3
C2.C	Day 7-9	Treated Eye	logMAR Values-VISUAL ACUITY	1.14
C2.C	Day 15	Treated Eye	logMAR Values-VISUAL ACUITY	1.18
C2.C	Day 22	Treated Eye	logMAR Values-VISUAL ACUITY	1.06
C2.C	Month 1	Treated Eye	logMAR Values-VISUAL ACUITY	1.1
C2.C	Month 2	Treated Eye	logMAR Values-VISUAL ACUITY	1.12
C2.C	Month 3	Treated Eye	logMAR Values-VISUAL ACUITY	1.16
C2.C	Month 6	Treated Eye	logMAR Values-VISUAL ACUITY	1.22
C2.C	Month 9	Treated Eye	logMAR Values-VISUAL ACUITY	1.16
C2.C	Year 1	Treated Eye	logMAR Values-VISUAL ACUITY	1.22
C2.C	Screening 1	Untreated Eye	logMAR Values-VISUAL ACUITY	1.24
C2.C	Screening 2	Untreated Eye	logMAR Values-VISUAL ACUITY	1.22
C2.C	Baseline 1	Untreated Eye	logMAR Values-VISUAL ACUITY	1.22
C2.C	Day 2	Untreated Eye	logMAR Values-VISUAL ACUITY	1.22
C2.C	Day 7-9	Untreated Eye	logMAR Values-VISUAL ACUITY	1.18
C2.C	Day 15	Untreated Eye	logMAR Values-VISUAL ACUITY	1.18
C2.C	Day 22	Untreated Eye	logMAR Values-VISUAL ACUITY	1.2
C2.C	Month 1	Untreated Eye	logMAR Values-VISUAL ACUITY	1.16
C2.C	Month 2	Untreated Eye	logMAR Values-VISUAL ACUITY	1.18
C2.C	Month 3	Untreated Eye	logMAR Values-VISUAL ACUITY	1.24
C2.C	Month 6	Untreated Eye	logMAR Values-VISUAL ACUITY	1.22
C2.C	Month 9	Untreated Eye	logMAR Values-VISUAL ACUITY	1.18
C2.C	Year 1	Untreated Eye	logMAR Values-VISUAL ACUITY	1.22
C3.A	Screening 1	Untreated Eye	logMAR Values-VISUAL ACUITY	1.12
C3.A	Screening 2	Untreated Eye	logMAR Values-VISUAL ACUITY	1.22
C3.A	Baseline 1	Untreated Eye	logMAR Values-VISUAL ACUITY	1.16
C3.A	Day 2	Untreated Eye	logMAR Values-VISUAL ACUITY	1.12
C3.A	Day 15	Untreated Eye	logMAR Values-VISUAL ACUITY	1.14
C3.A	Day 22	Untreated Eye	logMAR Values-VISUAL ACUITY	1.1
C3.A	Month 1	Untreated Eye	logMAR Values-VISUAL ACUITY	1.14
C3.A	Month 2	Untreated Eye	logMAR Values-VISUAL ACUITY	1.1
C3.A	Month 3	Untreated Eye	logMAR Values-VISUAL ACUITY	1.12
C3.A	Month 6	Untreated Eye	logMAR Values-VISUAL ACUITY	1.16
C3.A	Month 9	Untreated Eye	logMAR Values-VISUAL ACUITY	1.12
C3.A	Year 1	Untreated Eye	logMAR Values-VISUAL ACUITY	1.16
C3.A	Screening 1	Treated Eye	logMAR Values-VISUAL ACUITY	1.12
C3.A	Screening 2	Treated Eye	logMAR Values-VISUAL ACUITY	1.14
C3.A	Baseline 1	Treated Eye	logMAR Values-VISUAL ACUITY	1.14
C3.A	Day 2	Treated Eye	logMAR Values-VISUAL ACUITY	2.3
C3.A	Day 15	Treated Eye	logMAR Values-VISUAL ACUITY	1.18
C3.A	Day 22	Treated Eye	logMAR Values-VISUAL ACUITY	1.28
C3.A	Month 1	Treated Eye	logMAR Values-VISUAL ACUITY	1.18
C3.A	Month 2	Treated Eye	logMAR Values-VISUAL ACUITY	1.18
C3.A	Month 3	Treated Eye	logMAR Values-VISUAL ACUITY	1.16
C3.A	Month 6	Treated Eye	logMAR Values-VISUAL ACUITY	1.16
C3.A	Month 9	Treated Eye	logMAR Values-VISUAL ACUITY	1.14
C3.A	Year 1	Treated Eye	logMAR Values-VISUAL ACUITY	1.12
C3.B	Screening 1	Treated Eye	logMAR Values-VISUAL ACUITY	0.92
C3.B	Screening 2	Treated Eye	logMAR Values-VISUAL ACUITY	0.92
C3.B	Baseline 1	Treated Eye	logMAR Values-VISUAL ACUITY	0.98
C3.B	Day 2	Treated Eye	logMAR Values-VISUAL ACUITY	2.3
C3.B	Day 15	Treated Eye	logMAR Values-VISUAL ACUITY	0.96
C3.B	Day 22	Treated Eye	logMAR Values-VISUAL ACUITY	0.92
C3.B	Month 1	Treated Eye	logMAR Values-VISUAL ACUITY	0.94
C3.B	Month 2	Treated Eye	logMAR Values-VISUAL ACUITY	1.08
C3.B	Month 3	Treated Eye	logMAR Values-VISUAL ACUITY	1.14
C3.B	Month 6	Treated Eye	logMAR Values-VISUAL ACUITY	1.04
C3.B	Month 9	Treated Eye	logMAR Values-VISUAL ACUITY	1.14
C3.B	Year 1	Treated Eye	logMAR Values-VISUAL ACUITY	1.14
C3.B	Screening 1	Untreated Eye	logMAR Values-VISUAL ACUITY	0.52
C3.B	Screening 2	Untreated Eye	logMAR Values-VISUAL ACUITY	0.54
C3.B	Baseline 1	Untreated Eye	logMAR Values-VISUAL ACUITY	0.52
C3.B	Day 15	Untreated Eye	logMAR Values-VISUAL ACUITY	0.38
C3.B	Day 22	Untreated Eye	logMAR Values-VISUAL ACUITY	0.44
C3.B	Month 1	Untreated Eye	logMAR Values-VISUAL ACUITY	0.38
C3.B	Month 2	Untreated Eye	logMAR Values-VISUAL ACUITY	0.54
C3.B	Month 3	Untreated Eye	logMAR Values-VISUAL ACUITY	0.72
C3.B	Month 6	Untreated Eye	logMAR Values-VISUAL ACUITY	0.52
C3.B	Month 9	Untreated Eye	logMAR Values-VISUAL ACUITY	0.5
C3.B	Year 1	Untreated Eye	logMAR Values-VISUAL ACUITY	0.52
C3.C	Screening 1	Untreated Eye	logMAR Values-VISUAL ACUITY	0.92
C3.C	Screening 2	Untreated Eye	logMAR Values-VISUAL ACUITY	0.96
C3.C	Baseline 1	Untreated Eye	logMAR Values-VISUAL ACUITY	0.96
C3.C	Day 2	Untreated Eye	logMAR Values-VISUAL ACUITY	0.9
C3.C	Day 15	Untreated Eye	logMAR Values-VISUAL ACUITY	0.92
C3.C	Month 1	Untreated Eye	logMAR Values-VISUAL ACUITY	0.98
C3.C	Month 2	Untreated Eye	logMAR Values-VISUAL ACUITY	1.18
C3.C	Month 3	Untreated Eye	logMAR Values-VISUAL ACUITY	1.2
C3.C	Month 6	Untreated Eye	logMAR Values-VISUAL ACUITY	1.18
C3.C	Year 1	Untreated Eye	logMAR Values-VISUAL ACUITY	1.2
C3.C	Screening 1	Treated Eye	logMAR Values-VISUAL ACUITY	0.98
C3.C	Screening 2	Treated Eye	logMAR Values-VISUAL ACUITY	1.04
C3.C	Baseline 1	Treated Eye	logMAR Values-VISUAL ACUITY	1.14
C3.C	Day 2	Treated Eye	logMAR Values-VISUAL ACUITY	2.3
C3.C	Day 15	Treated Eye	logMAR Values-VISUAL ACUITY	1.26
C3.C	Month 1	Treated Eye	logMAR Values-VISUAL ACUITY	1.38
C3.C	Month 2	Treated Eye	logMAR Values-VISUAL ACUITY	1.28
C3.C	Month 3	Treated Eye	logMAR Values-VISUAL ACUITY	1.28
C3.C	Month 6	Treated Eye	logMAR Values-VISUAL ACUITY	1.34
C3.C	Year 1	Treated Eye	logMAR Values-VISUAL ACUITY	1.2
C4.A	Screening 1	Treated Eye	logMAR Values-VISUAL ACUITY	1.38
C4.A	Screening 2	Treated Eye	logMAR Values-VISUAL ACUITY	1.12
C4.A	Baseline 1	Treated Eye	logMAR Values-VISUAL ACUITY	1.16
C4.A	Day 2	Treated Eye	logMAR Values-VISUAL ACUITY	2.3
C4.A	Day 7-9	Treated Eye	logMAR Values-VISUAL ACUITY	1.42
C4.A	Day 15	Treated Eye	logMAR Values-VISUAL ACUITY	1.4
C4.A	Month 1	Treated Eye	logMAR Values-VISUAL ACUITY	1.22
C4.A	Month 2	Treated Eye	logMAR Values-VISUAL ACUITY	1.24
C4.A	Month 3	Treated Eye	logMAR Values-VISUAL ACUITY	1.2
C4.A	Month 6	Treated Eye	logMAR Values-VISUAL ACUITY	1.26
C4.A	Month 9	Treated Eye	logMAR Values-VISUAL ACUITY	1.18
C4.A	Year 1	Treated Eye	logMAR Values-VISUAL ACUITY	1.22
C4.A	Screening 1	Untreated Eye	logMAR Values-VISUAL ACUITY	1.16
C4.A	Screening 2	Untreated Eye	logMAR Values-VISUAL ACUITY	1.12
C4.A	Baseline 1	Untreated Eye	logMAR Values-VISUAL ACUITY	1.08
C4.A	Day 2	Untreated Eye	logMAR Values-VISUAL ACUITY	1.16
C4.A	Day 7-9	Untreated Eye	logMAR Values-VISUAL ACUITY	1.12
C4.A	Day 15	Untreated Eye	logMAR Values-VISUAL ACUITY	1.28
C4.A	Month 1	Untreated Eye	logMAR Values-VISUAL ACUITY	1.1
C4.A	Month 2	Untreated Eye	logMAR Values-VISUAL ACUITY	1.02
C4.A	Month 3	Untreated Eye	logMAR Values-VISUAL ACUITY	1
C4.A	Month 6	Untreated Eye	logMAR Values-VISUAL ACUITY	1.1
C4.A	Month 9	Untreated Eye	logMAR Values-VISUAL ACUITY	1.06
C4.A	Year 1	Untreated Eye	logMAR Values-VISUAL ACUITY	1.1
C4.B	Screening 1	Treated Eye	logMAR Values-VISUAL ACUITY	1.42
C4.B	Screening 2	Treated Eye	logMAR Values-VISUAL ACUITY	1.4
C4.B	Baseline 1	Treated Eye	logMAR Values-VISUAL ACUITY	1.38
C4.B	Day 1	Treated Eye	logMAR Values-VISUAL ACUITY	1.44
C4.B	Day 2	Treated Eye	logMAR Values-VISUAL ACUITY	2.3
C4.B	Day 4	Treated Eye	logMAR Values-VISUAL ACUITY	2
C4.B	Day 7-9	Treated Eye	logMAR Values-VISUAL ACUITY	1.42
C4.B	Day 15	Treated Eye	logMAR Values-VISUAL ACUITY	1.42
C4.B	Month 1	Treated Eye	logMAR Values-VISUAL ACUITY	1.36
C4.B	Month 2	Treated Eye	logMAR Values-VISUAL ACUITY	1.38
C4.B	Month 3	Treated Eye	logMAR Values-VISUAL ACUITY	1.4
C4.B	Month 6	Treated Eye	logMAR Values-VISUAL ACUITY	1.4
C4.B	Month 9	Treated Eye	logMAR Values-VISUAL ACUITY	1.36
C4.B	Year 1	Treated Eye	logMAR Values-VISUAL ACUITY	1.44
C4.B	Screening 1	Untreated Eye	logMAR Values-VISUAL ACUITY	1.42
C4.B	Screening 2	Untreated Eye	logMAR Values-VISUAL ACUITY	1.42
C4.B	Baseline 1	Untreated Eye	logMAR Values-VISUAL ACUITY	1.4
C4.B	Day 1	Untreated Eye	logMAR Values-VISUAL ACUITY	1.38
C4.B	Day 2	Untreated Eye	logMAR Values-VISUAL ACUITY	1.44
C4.B	Day 4	Untreated Eye	logMAR Values-VISUAL ACUITY	1.5
C4.B	Day 7-9	Untreated Eye	logMAR Values-VISUAL ACUITY	1.34
C4.B	Day 15	Untreated Eye	logMAR Values-VISUAL ACUITY	1.34
C4.B	Month 1	Untreated Eye	logMAR Values-VISUAL ACUITY	1.36
C4.B	Month 2	Untreated Eye	logMAR Values-VISUAL ACUITY	1.38
C4.B	Month 3	Untreated Eye	logMAR Values-VISUAL ACUITY	1.36
C4.B	Month 6	Untreated Eye	logMAR Values-VISUAL ACUITY	1.38
C4.B	Month 9	Untreated Eye	logMAR Values-VISUAL ACUITY	1.4
C4.B	Year 1	Untreated Eye	logMAR Values-VISUAL ACUITY	1.42
C4.C	Screening 1	Treated Eye	logMAR Values-VISUAL ACUITY	0.5
C4.C	Screening 2	Treated Eye	logMAR Values-VISUAL ACUITY	0.52
C4.C	Baseline 1	Treated Eye	logMAR Values-VISUAL ACUITY	0.42
C4.C	Day 2	Treated Eye	logMAR Values-VISUAL ACUITY	2.3
C4.C	Day 4	Treated Eye	logMAR Values-VISUAL ACUITY	1.66
C4.C	Day 7-9	Treated Eye	logMAR Values-VISUAL ACUITY	1.46
C4.C	Day 15	Treated Eye	logMAR Values-VISUAL ACUITY	1.38
C4.C	Month 1	Treated Eye	logMAR Values-VISUAL ACUITY	1.64
C4.C	Month 2	Treated Eye	logMAR Values-VISUAL ACUITY	1.6
C4.C	Month 3	Treated Eye	logMAR Values-VISUAL ACUITY	1.66
C4.C	Month 6	Treated Eye	logMAR Values-VISUAL ACUITY	2
C4.C	Month 9	Treated Eye	logMAR Values-VISUAL ACUITY	2
C4.C	Year 1	Treated Eye	logMAR Values-VISUAL ACUITY	1.44
C4.C	Screening 1	Untreated Eye	logMAR Values-VISUAL ACUITY	0.5
C4.C	Screening 2	Untreated Eye	logMAR Values-VISUAL ACUITY	0.46
C4.C	Baseline 1	Untreated Eye	logMAR Values-VISUAL ACUITY	0.38
C4.C	Day 2	Untreated Eye	logMAR Values-VISUAL ACUITY	0.42
C4.C	Day 4	Untreated Eye	logMAR Values-VISUAL ACUITY	0.42
C4.C	Day 7-9	Untreated Eye	logMAR Values-VISUAL ACUITY	0.38
C4.C	Day 15	Untreated Eye	logMAR Values-VISUAL ACUITY	0.38
C4.C	Month 1	Untreated Eye	logMAR Values-VISUAL ACUITY	0.42
C4.C	Month 2	Untreated Eye	logMAR Values-VISUAL ACUITY	0.4
C4.C	Month 3	Untreated Eye	logMAR Values-VISUAL ACUITY	0.4
C4.C	Month 6	Untreated Eye	logMAR Values-VISUAL ACUITY	0.44
C4.C	Month 9	Untreated Eye	logMAR Values-VISUAL ACUITY	0.36
C4.C	Year 1	Untreated Eye	logMAR Values-VISUAL ACUITY	0.42
C1.A	Screening 2	Untreated Eye	logMAR Values-LOW VISUAL ACUITY	1.36
C1.A	Baseline 1	Untreated Eye	logMAR Values-LOW VISUAL ACUITY	1.6
C1.A	Month 3	Untreated Eye	logMAR Values-LOW VISUAL ACUITY	1.4
C1.A	Month 6	Untreated Eye	logMAR Values-LOW VISUAL ACUITY	1.64
C1.A	Month 9	Untreated Eye	logMAR Values-LOW VISUAL ACUITY	1.68
C1.A	Year 1	Untreated Eye	logMAR Values-LOW VISUAL ACUITY	1.36
C1.A	Screening 2	Treated Eye	logMAR Values-LOW VISUAL ACUITY	1.64
C1.A	Baseline 1	Treated Eye	logMAR Values-LOW VISUAL ACUITY	2.6
C1.A	Month 3	Treated Eye	logMAR Values-LOW VISUAL ACUITY	1.66
C1.A	Month 6	Treated Eye	logMAR Values-LOW VISUAL ACUITY	2.9
C1.A	Month 9	Treated Eye	logMAR Values-LOW VISUAL ACUITY	2.6
C1.A	Year 1	Treated Eye	logMAR Values-LOW VISUAL ACUITY	2.6
C1.B	Screening 2	Treated Eye	logMAR Values-LOW VISUAL ACUITY	2.6
C1.B	Baseline 1	Treated Eye	logMAR Values-LOW VISUAL ACUITY	2.6
C1.B	Month 3	Treated Eye	logMAR Values-LOW VISUAL ACUITY	2.6
C1.B	Month 6	Treated Eye	logMAR Values-LOW VISUAL ACUITY	2.6
C1.B	Month 9	Treated Eye	logMAR Values-LOW VISUAL ACUITY	2.3
C1.B	Year 1	Treated Eye	logMAR Values-LOW VISUAL ACUITY	2.3
C1.B	Screening 2	Untreated Eye	logMAR Values-LOW VISUAL ACUITY	2.6
C1.B	Baseline 1	Untreated Eye	logMAR Values-LOW VISUAL ACUITY	2.6
C1.B	Month 3	Untreated Eye	logMAR Values-LOW VISUAL ACUITY	2.6
C1.B	Month 6	Untreated Eye	logMAR Values-LOW VISUAL ACUITY	2.3
C1.B	Month 9	Untreated Eye	logMAR Values-LOW VISUAL ACUITY	2.6
C1.B	Year 1	Untreated Eye	logMAR Values-LOW VISUAL ACUITY	2.3
C1.C	Screening 2	Untreated Eye	logMAR Values-LOW VISUAL ACUITY	0.92
C1.C	Baseline 1	Untreated Eye	logMAR Values-LOW VISUAL ACUITY	1
C1.C	Month 3	Untreated Eye	logMAR Values-LOW VISUAL ACUITY	1.02
C1.C	Month 6	Untreated Eye	logMAR Values-LOW VISUAL ACUITY	0.96
C1.C	Month 9	Untreated Eye	logMAR Values-LOW VISUAL ACUITY	0.92
C1.C	Year 1	Untreated Eye	logMAR Values-LOW VISUAL ACUITY	0.98
C1.C	Year 2	Untreated Eye	logMAR Values-LOW VISUAL ACUITY	0.94
C1.C	Screening 2	Treated Eye	logMAR Values-LOW VISUAL ACUITY	1.08
C1.C	Baseline 1	Treated Eye	logMAR Values-LOW VISUAL ACUITY	1.14
C1.C	Month 3	Treated Eye	logMAR Values-LOW VISUAL ACUITY	1.22
C1.C	Month 6	Treated Eye	logMAR Values-LOW VISUAL ACUITY	1.14
C1.C	Month 9	Treated Eye	logMAR Values-LOW VISUAL ACUITY	1
C1.C	Year 1	Treated Eye	logMAR Values-LOW VISUAL ACUITY	1.06
C1.C	Year 2	Treated Eye	logMAR Values-LOW VISUAL ACUITY	1.32
C2.A	Screening 2	Treated Eye	logMAR Values-LOW VISUAL ACUITY	1.54
C2.A	Baseline 1	Treated Eye	logMAR Values-LOW VISUAL ACUITY	1.44
C2.A	Month 3	Treated Eye	logMAR Values-LOW VISUAL ACUITY	1.28
C2.A	Month 6	Treated Eye	logMAR Values-LOW VISUAL ACUITY	1.4
C2.A	Month 9	Treated Eye	logMAR Values-LOW VISUAL ACUITY	1.42
C2.A	Year 1	Treated Eye	logMAR Values-LOW VISUAL ACUITY	1.44
C2.A	Screening 2	Untreated Eye	logMAR Values-LOW VISUAL ACUITY	1.42
C2.A	Baseline 1	Untreated Eye	logMAR Values-LOW VISUAL ACUITY	1.44
C2.A	Month 3	Untreated Eye	logMAR Values-LOW VISUAL ACUITY	1.36
C2.A	Month 6	Untreated Eye	logMAR Values-LOW VISUAL ACUITY	1.46
C2.A	Month 9	Untreated Eye	logMAR Values-LOW VISUAL ACUITY	1.36
C2.A	Year 1	Untreated Eye	logMAR Values-LOW VISUAL ACUITY	1.36
C2.B	Screening 2	Untreated Eye	logMAR Values-LOW VISUAL ACUITY	0.94
C2.B	Baseline 1	Untreated Eye	logMAR Values-LOW VISUAL ACUITY	0.92
C2.B	Month 3	Untreated Eye	logMAR Values-LOW VISUAL ACUITY	0.9
C2.B	Month 6	Untreated Eye	logMAR Values-LOW VISUAL ACUITY	1.04
C2.B	Month 9	Untreated Eye	logMAR Values-LOW VISUAL ACUITY	0.96
C2.B	Year 1	Untreated Eye	logMAR Values-LOW VISUAL ACUITY	0.84
C2.B	Year 2	Untreated Eye	logMAR Values-LOW VISUAL ACUITY	0.9
C2.B	Screening 2	Treated Eye	logMAR Values-LOW VISUAL ACUITY	0.86
C2.B	Baseline 1	Treated Eye	logMAR Values-LOW VISUAL ACUITY	0.92
C2.B	Month 3	Treated Eye	logMAR Values-LOW VISUAL ACUITY	0.84
C2.B	Month 6	Treated Eye	logMAR Values-LOW VISUAL ACUITY	0.94
C2.B	Month 9	Treated Eye	logMAR Values-LOW VISUAL ACUITY	0.84
C2.B	Year 1	Treated Eye	logMAR Values-LOW VISUAL ACUITY	0.86
C2.B	Year 2	Treated Eye	logMAR Values-LOW VISUAL ACUITY	0.92
C2.C	Screening 2	Treated Eye	logMAR Values-LOW VISUAL ACUITY	1.04
C2.C	Baseline 1	Treated Eye	logMAR Values-LOW VISUAL ACUITY	1.44
C2.C	Month 3	Treated Eye	logMAR Values-LOW VISUAL ACUITY	1.04
C2.C	Month 9	Treated Eye	logMAR Values-LOW VISUAL ACUITY	1.04
C2.C	Year 1	Treated Eye	logMAR Values-LOW VISUAL ACUITY	1.06
C2.C	Screening 2	Untreated Eye	logMAR Values-LOW VISUAL ACUITY	1.22
C2.C	Baseline 1	Untreated Eye	logMAR Values-LOW VISUAL ACUITY	1.64
C2.C	Month 3	Untreated Eye	logMAR Values-LOW VISUAL ACUITY	1.54
C2.C	Month 9	Untreated Eye	logMAR Values-LOW VISUAL ACUITY	1
C2.C	Year 1	Untreated Eye	logMAR Values-LOW VISUAL ACUITY	1.02
C3.A	Screening 2	Untreated Eye	logMAR Values-LOW VISUAL ACUITY	1.48
C3.A	Baseline 1	Untreated Eye	logMAR Values-LOW VISUAL ACUITY	1.46
C3.A	Month 3	Untreated Eye	logMAR Values-LOW VISUAL ACUITY	1.56
C3.A	Month 6	Untreated Eye	logMAR Values-LOW VISUAL ACUITY	1.54
C3.A	Year 1	Untreated Eye	logMAR Values-LOW VISUAL ACUITY	1.6
C3.A	Screening 2	Treated Eye	logMAR Values-LOW VISUAL ACUITY	1.42
C3.A	Baseline 1	Treated Eye	logMAR Values-LOW VISUAL ACUITY	1.38
C3.A	Month 3	Treated Eye	logMAR Values-LOW VISUAL ACUITY	1.5
C3.A	Month 6	Treated Eye	logMAR Values-LOW VISUAL ACUITY	1.58
C3.A	Year 1	Treated Eye	logMAR Values-LOW VISUAL ACUITY	1.46
C3.B	Screening 2	Treated Eye	logMAR Values-LOW VISUAL ACUITY	1.68
C3.B	Baseline 1	Treated Eye	logMAR Values-LOW VISUAL ACUITY	1.68
C3.B	Month 3	Treated Eye	logMAR Values-LOW VISUAL ACUITY	2.3
C3.B	Month 6	Treated Eye	logMAR Values-LOW VISUAL ACUITY	2.6
C3.B	Year 1	Treated Eye	logMAR Values-LOW VISUAL ACUITY	1.64
C3.B	Screening 2	Untreated Eye	logMAR Values-LOW VISUAL ACUITY	0.66
C3.B	Baseline 1	Untreated Eye	logMAR Values-LOW VISUAL ACUITY	0.6
C3.B	Month 3	Untreated Eye	logMAR Values-LOW VISUAL ACUITY	0.82
C3.B	Month 6	Untreated Eye	logMAR Values-LOW VISUAL ACUITY	0.86
C3.B	Year 1	Untreated Eye	logMAR Values-LOW VISUAL ACUITY	0.68
C3.C	Screening 2	Untreated Eye	logMAR Values-LOW VISUAL ACUITY	1.24
C3.C	Baseline 1	Untreated Eye	logMAR Values-LOW VISUAL ACUITY	1.4
C3.C	Month 6	Untreated Eye	logMAR Values-LOW VISUAL ACUITY	1.48
C3.C	Year 1	Untreated Eye	logMAR Values-LOW VISUAL ACUITY	1.4
C3.C	Screening 2	Treated Eye	logMAR Values-LOW VISUAL ACUITY	1.28
C3.C	Baseline 1	Treated Eye	logMAR Values-LOW VISUAL ACUITY	1.28
C3.C	Month 6	Treated Eye	logMAR Values-LOW VISUAL ACUITY	1.44
C3.C	Year 1	Treated Eye	logMAR Values-LOW VISUAL ACUITY	1.22
C4.A	Screening 2	Treated Eye	logMAR Values-LOW VISUAL ACUITY	1.12
C4.A	Baseline 1	Treated Eye	logMAR Values-LOW VISUAL ACUITY	1.1
C4.A	Month 6	Treated Eye	logMAR Values-LOW VISUAL ACUITY	1.22
C4.A	Year 1	Treated Eye	logMAR Values-LOW VISUAL ACUITY	1.06
C4.A	Screening 2	Untreated Eye	logMAR Values-LOW VISUAL ACUITY	1.04
C4.A	Baseline 1	Untreated Eye	logMAR Values-LOW VISUAL ACUITY	1.04
C4.A	Month 6	Untreated Eye	logMAR Values-LOW VISUAL ACUITY	1.04
C4.A	Year 1	Untreated Eye	logMAR Values-LOW VISUAL ACUITY	1
C4.B	Screening 2	Treated Eye	logMAR Values-LOW VISUAL ACUITY	1.44
C4.B	Baseline 1	Treated Eye	logMAR Values-LOW VISUAL ACUITY	1.36
C4.B	Month 6	Treated Eye	logMAR Values-LOW VISUAL ACUITY	1.44
C4.B	Year 1	Treated Eye	logMAR Values-LOW VISUAL ACUITY	1.52
C4.B	Screening 2	Untreated Eye	logMAR Values-LOW VISUAL ACUITY	1.5
C4.B	Baseline 1	Untreated Eye	logMAR Values-LOW VISUAL ACUITY	1.36
C4.B	Month 6	Untreated Eye	logMAR Values-LOW VISUAL ACUITY	1.6
C4.B	Year 1	Untreated Eye	logMAR Values-LOW VISUAL ACUITY	1.52
C4.C	Screening 2	Treated Eye	logMAR Values-LOW VISUAL ACUITY	1.68
C4.C	Baseline 1	Treated Eye	logMAR Values-LOW VISUAL ACUITY	1.68
C4.C	Month 6	Treated Eye	logMAR Values-LOW VISUAL ACUITY	1.52
C4.C	Year 1	Treated Eye	logMAR Values-LOW VISUAL ACUITY	1.04
C4.C	Screening 2	Untreated Eye	logMAR Values-LOW VISUAL ACUITY	1.68
C4.C	Baseline 1	Untreated Eye	logMAR Values-LOW VISUAL ACUITY	1.68
C4.C	Month 6	Untreated Eye	logMAR Values-LOW VISUAL ACUITY	1.02
C4.C	Year 1	Untreated Eye	logMAR Values-LOW VISUAL ACUITY	0.84

## Sheet: Suppl Fig6
Patient_ID	TRTEYE	AVISIT	ZXMETHOD	AVAL	Subfield
C1.A	Treated Eye	40% loss from pre-treat		100.5	CENTRAL SUBFIELD THICKNESS
C1.A	Treated Eye	40% loss from pre-treat		196.5	INNER FIELD THICKNESS, INFERIOR QUADRANT
C1.A	Treated Eye	40% loss from pre-treat		198.9	INNER FIELD THICKNESS, NASAL QUADRANT
C1.A	Treated Eye	40% loss from pre-treat		214.2	INNER FIELD THICKNESS, SUPERIOR QUADRANT
C1.A	Treated Eye	40% loss from pre-treat		175.8	INNER FIELD THICKNESS, TEMPORAL QUADRANT
C1.A	Treated Eye	40% loss from pre-treat		203.7	OUTER FIELD THICKNESS, NASAL QUADRANT
C1.A	Treated Eye	40% loss from pre-treat		201.9	OUTER FIELD THICKNESS, SUPERIOR QUADRANT
C1.A	Treated Eye	40% loss from pre-treat		169.5	OUTER FIELD THICKNESS, TEMPORAL QUADRANT
C1.A	Treated Eye	Bas-Derived	HEIDELBERG (SPECTRALIS HRA OCT)	167.5	CENTRAL SUBFIELD THICKNESS
C1.A	Treated Eye	Bas-Derived	HEIDELBERG (SPECTRALIS HRA OCT)	327.5	INNER FIELD THICKNESS, INFERIOR QUADRANT
C1.A	Treated Eye	Bas-Derived	HEIDELBERG (SPECTRALIS HRA OCT)	331.5	INNER FIELD THICKNESS, NASAL QUADRANT
C1.A	Treated Eye	Bas-Derived	HEIDELBERG (SPECTRALIS HRA OCT)	357	INNER FIELD THICKNESS, SUPERIOR QUADRANT
C1.A	Treated Eye	Bas-Derived	HEIDELBERG (SPECTRALIS HRA OCT)	293	INNER FIELD THICKNESS, TEMPORAL QUADRANT
C1.A	Treated Eye	Bas-Derived	HEIDELBERG (SPECTRALIS HRA OCT)	339.5	OUTER FIELD THICKNESS, NASAL QUADRANT
C1.A	Treated Eye	Bas-Derived	HEIDELBERG (SPECTRALIS HRA OCT)	336.5	OUTER FIELD THICKNESS, SUPERIOR QUADRANT
C1.A	Treated Eye	Bas-Derived	HEIDELBERG (SPECTRALIS HRA OCT)	282.5	OUTER FIELD THICKNESS, TEMPORAL QUADRANT
C1.A	Treated Eye	Day 15	HEIDELBERG (SPECTRALIS HRA OCT)	157	CENTRAL SUBFIELD THICKNESS
C1.A	Treated Eye	Day 15	HEIDELBERG (SPECTRALIS HRA OCT)	290	INNER FIELD THICKNESS, INFERIOR QUADRANT
C1.A	Treated Eye	Day 15	HEIDELBERG (SPECTRALIS HRA OCT)	298	INNER FIELD THICKNESS, NASAL QUADRANT
C1.A	Treated Eye	Day 15	HEIDELBERG (SPECTRALIS HRA OCT)	321	INNER FIELD THICKNESS, SUPERIOR QUADRANT
C1.A	Treated Eye	Day 15	HEIDELBERG (SPECTRALIS HRA OCT)	248	INNER FIELD THICKNESS, TEMPORAL QUADRANT
C1.A	Treated Eye	Day 15	HEIDELBERG (SPECTRALIS HRA OCT)	282	OUTER FIELD THICKNESS, INFERIOR QUADRANT
C1.A	Treated Eye	Day 15	HEIDELBERG (SPECTRALIS HRA OCT)	259	OUTER FIELD THICKNESS, TEMPORAL QUADRANT
C1.A	Treated Eye	Month 1	HEIDELBERG (SPECTRALIS HRA OCT)	154	CENTRAL SUBFIELD THICKNESS
C1.A	Treated Eye	Month 1	HEIDELBERG (SPECTRALIS HRA OCT)	302	INNER FIELD THICKNESS, INFERIOR QUADRANT
C1.A	Treated Eye	Month 1	HEIDELBERG (SPECTRALIS HRA OCT)	306	INNER FIELD THICKNESS, NASAL QUADRANT
C1.A	Treated Eye	Month 1	HEIDELBERG (SPECTRALIS HRA OCT)	316	INNER FIELD THICKNESS, SUPERIOR QUADRANT
C1.A	Treated Eye	Month 1	HEIDELBERG (SPECTRALIS HRA OCT)	246	INNER FIELD THICKNESS, TEMPORAL QUADRANT
C1.A	Treated Eye	Month 1	HEIDELBERG (SPECTRALIS HRA OCT)	303	OUTER FIELD THICKNESS, INFERIOR QUADRANT
C1.A	Treated Eye	Month 1	HEIDELBERG (SPECTRALIS HRA OCT)	333	OUTER FIELD THICKNESS, NASAL QUADRANT
C1.A	Treated Eye	Month 1	HEIDELBERG (SPECTRALIS HRA OCT)	315	OUTER FIELD THICKNESS, SUPERIOR QUADRANT
C1.A	Treated Eye	Month 1	HEIDELBERG (SPECTRALIS HRA OCT)	270	OUTER FIELD THICKNESS, TEMPORAL QUADRANT
C1.A	Treated Eye	Month 3	HEIDELBERG (SPECTRALIS HRA OCT)	151	CENTRAL SUBFIELD THICKNESS
C1.A	Treated Eye	Month 3	HEIDELBERG (SPECTRALIS HRA OCT)	296	INNER FIELD THICKNESS, INFERIOR QUADRANT
C1.A	Treated Eye	Month 3	HEIDELBERG (SPECTRALIS HRA OCT)	286	INNER FIELD THICKNESS, NASAL QUADRANT
C1.A	Treated Eye	Month 3	HEIDELBERG (SPECTRALIS HRA OCT)	323	INNER FIELD THICKNESS, SUPERIOR QUADRANT
C1.A	Treated Eye	Month 3	HEIDELBERG (SPECTRALIS HRA OCT)	261	INNER FIELD THICKNESS, TEMPORAL QUADRANT
C1.A	Treated Eye	Month 3	HEIDELBERG (SPECTRALIS HRA OCT)	279	OUTER FIELD THICKNESS, INFERIOR QUADRANT
C1.A	Treated Eye	Month 6	HEIDELBERG (SPECTRALIS HRA OCT)	152	CENTRAL SUBFIELD THICKNESS
C1.A	Treated Eye	Month 6	HEIDELBERG (SPECTRALIS HRA OCT)	289	INNER FIELD THICKNESS, INFERIOR QUADRANT
C1.A	Treated Eye	Month 6	HEIDELBERG (SPECTRALIS HRA OCT)	268	INNER FIELD THICKNESS, NASAL QUADRANT
C1.A	Treated Eye	Month 6	HEIDELBERG (SPECTRALIS HRA OCT)	312	INNER FIELD THICKNESS, SUPERIOR QUADRANT
C1.A	Treated Eye	Month 6	HEIDELBERG (SPECTRALIS HRA OCT)	259	INNER FIELD THICKNESS, TEMPORAL QUADRANT
C1.A	Treated Eye	Month 6	HEIDELBERG (SPECTRALIS HRA OCT)	277.5	OUTER FIELD THICKNESS, INFERIOR QUADRANT
C1.A	Treated Eye	Month 6	HEIDELBERG (SPECTRALIS HRA OCT)	334	OUTER FIELD THICKNESS, NASAL QUADRANT
C1.A	Treated Eye	Month 6	HEIDELBERG (SPECTRALIS HRA OCT)	308	OUTER FIELD THICKNESS, SUPERIOR QUADRANT
C1.A	Treated Eye	Month 6	HEIDELBERG (SPECTRALIS HRA OCT)	270	OUTER FIELD THICKNESS, TEMPORAL QUADRANT
C1.A	Treated Eye	Month 9	HEIDELBERG (SPECTRALIS HRA OCT)	138	CENTRAL SUBFIELD THICKNESS
C1.A	Treated Eye	Month 9	HEIDELBERG (SPECTRALIS HRA OCT)	290.5	INNER FIELD THICKNESS, INFERIOR QUADRANT
C1.A	Treated Eye	Month 9	HEIDELBERG (SPECTRALIS HRA OCT)	300.5	INNER FIELD THICKNESS, NASAL QUADRANT
C1.A	Treated Eye	Month 9	HEIDELBERG (SPECTRALIS HRA OCT)	316	INNER FIELD THICKNESS, SUPERIOR QUADRANT
C1.A	Treated Eye	Month 9	HEIDELBERG (SPECTRALIS HRA OCT)	248.5	INNER FIELD THICKNESS, TEMPORAL QUADRANT
C1.A	Treated Eye	Month 9	HEIDELBERG (SPECTRALIS HRA OCT)	284.5	OUTER FIELD THICKNESS, INFERIOR QUADRANT
C1.A	Treated Eye	Month 9	HEIDELBERG (SPECTRALIS HRA OCT)	346.5	OUTER FIELD THICKNESS, NASAL QUADRANT
C1.A	Treated Eye	Month 9	HEIDELBERG (SPECTRALIS HRA OCT)	293.5	OUTER FIELD THICKNESS, SUPERIOR QUADRANT
C1.A	Treated Eye	Month 9	HEIDELBERG (SPECTRALIS HRA OCT)	269	OUTER FIELD THICKNESS, TEMPORAL QUADRANT
C1.A	Treated Eye	Scr 1	HEIDELBERG (SPECTRALIS HRA OCT)	373	INNER FIELD THICKNESS, SUPERIOR QUADRANT
C1.A	Treated Eye	Scr 2	HEIDELBERG (SPECTRALIS HRA OCT)	167.5	CENTRAL SUBFIELD THICKNESS
C1.A	Treated Eye	Scr 2	HEIDELBERG (SPECTRALIS HRA OCT)	327.5	INNER FIELD THICKNESS, INFERIOR QUADRANT
C1.A	Treated Eye	Scr 2	HEIDELBERG (SPECTRALIS HRA OCT)	331.5	INNER FIELD THICKNESS, NASAL QUADRANT
C1.A	Treated Eye	Scr 2	HEIDELBERG (SPECTRALIS HRA OCT)	341	INNER FIELD THICKNESS, SUPERIOR QUADRANT
C1.A	Treated Eye	Scr 2	HEIDELBERG (SPECTRALIS HRA OCT)	293	INNER FIELD THICKNESS, TEMPORAL QUADRANT
C1.A	Treated Eye	Scr 2	HEIDELBERG (SPECTRALIS HRA OCT)	339.5	OUTER FIELD THICKNESS, NASAL QUADRANT
C1.A	Treated Eye	Scr 2	HEIDELBERG (SPECTRALIS HRA OCT)	336.5	OUTER FIELD THICKNESS, SUPERIOR QUADRANT
C1.A	Treated Eye	Scr 2	HEIDELBERG (SPECTRALIS HRA OCT)	282.5	OUTER FIELD THICKNESS, TEMPORAL QUADRANT
C1.A	Treated Eye	Year 1	HEIDELBERG (SPECTRALIS HRA OCT)	137	CENTRAL SUBFIELD THICKNESS
C1.A	Treated Eye	Year 1	HEIDELBERG (SPECTRALIS HRA OCT)	293	INNER FIELD THICKNESS, INFERIOR QUADRANT
C1.A	Treated Eye	Year 1	HEIDELBERG (SPECTRALIS HRA OCT)	287	INNER FIELD THICKNESS, NASAL QUADRANT
C1.A	Treated Eye	Year 1	HEIDELBERG (SPECTRALIS HRA OCT)	297	INNER FIELD THICKNESS, SUPERIOR QUADRANT
C1.A	Treated Eye	Year 1	HEIDELBERG (SPECTRALIS HRA OCT)	246	INNER FIELD THICKNESS, TEMPORAL QUADRANT
C1.A	Treated Eye	Year 1	HEIDELBERG (SPECTRALIS HRA OCT)	278	OUTER FIELD THICKNESS, INFERIOR QUADRANT
C1.A	Treated Eye	Year 1	HEIDELBERG (SPECTRALIS HRA OCT)	323	OUTER FIELD THICKNESS, NASAL QUADRANT
C1.A	Treated Eye	Year 1	HEIDELBERG (SPECTRALIS HRA OCT)	300	OUTER FIELD THICKNESS, SUPERIOR QUADRANT
C1.A	Treated Eye	Year 1	HEIDELBERG (SPECTRALIS HRA OCT)	271	OUTER FIELD THICKNESS, TEMPORAL QUADRANT
C1.A	Untreated Eye	40% loss from pre-treat		61.05	CENTRAL SUBFIELD THICKNESS
C1.A	Untreated Eye	40% loss from pre-treat		182.25	INNER FIELD THICKNESS, INFERIOR QUADRANT
C1.A	Untreated Eye	40% loss from pre-treat		177.75	INNER FIELD THICKNESS, NASAL QUADRANT
C1.A	Untreated Eye	40% loss from pre-treat		180.9	INNER FIELD THICKNESS, SUPERIOR QUADRANT
C1.A	Untreated Eye	40% loss from pre-treat		162.75	INNER FIELD THICKNESS, TEMPORAL QUADRANT
C1.A	Untreated Eye	40% loss from pre-treat		167.4	OUTER FIELD THICKNESS, INFERIOR QUADRANT
C1.A	Untreated Eye	40% loss from pre-treat		201.3	OUTER FIELD THICKNESS, NASAL QUADRANT
C1.A	Untreated Eye	40% loss from pre-treat		204.3	OUTER FIELD THICKNESS, SUPERIOR QUADRANT
C1.A	Untreated Eye	40% loss from pre-treat		160.95	OUTER FIELD THICKNESS, TEMPORAL QUADRANT
C1.A	Untreated Eye	Bas-Derived	HEIDELBERG (SPECTRALIS HRA OCT)	101.75	CENTRAL SUBFIELD THICKNESS
C1.A	Untreated Eye	Bas-Derived	HEIDELBERG (SPECTRALIS HRA OCT)	303.75	INNER FIELD THICKNESS, INFERIOR QUADRANT
C1.A	Untreated Eye	Bas-Derived	HEIDELBERG (SPECTRALIS HRA OCT)	296.25	INNER FIELD THICKNESS, NASAL QUADRANT
C1.A	Untreated Eye	Bas-Derived	HEIDELBERG (SPECTRALIS HRA OCT)	301.5	INNER FIELD THICKNESS, SUPERIOR QUADRANT
C1.A	Untreated Eye	Bas-Derived	HEIDELBERG (SPECTRALIS HRA OCT)	271.25	INNER FIELD THICKNESS, TEMPORAL QUADRANT
C1.A	Untreated Eye	Bas-Derived	HEIDELBERG (SPECTRALIS HRA OCT)	279	OUTER FIELD THICKNESS, INFERIOR QUADRANT
C1.A	Untreated Eye	Bas-Derived	HEIDELBERG (SPECTRALIS HRA OCT)	335.5	OUTER FIELD THICKNESS, NASAL QUADRANT
C1.A	Untreated Eye	Bas-Derived	HEIDELBERG (SPECTRALIS HRA OCT)	340.5	OUTER FIELD THICKNESS, SUPERIOR QUADRANT
C1.A	Untreated Eye	Bas-Derived	HEIDELBERG (SPECTRALIS HRA OCT)	268.25	OUTER FIELD THICKNESS, TEMPORAL QUADRANT
C1.A	Untreated Eye	Month 1	HEIDELBERG (SPECTRALIS HRA OCT)	109	CENTRAL SUBFIELD THICKNESS
C1.A	Untreated Eye	Month 1	HEIDELBERG (SPECTRALIS HRA OCT)	321	INNER FIELD THICKNESS, INFERIOR QUADRANT
C1.A	Untreated Eye	Month 1	HEIDELBERG (SPECTRALIS HRA OCT)	270.5	INNER FIELD THICKNESS, SUPERIOR QUADRANT
C1.A	Untreated Eye	Month 1	HEIDELBERG (SPECTRALIS HRA OCT)	257	INNER FIELD THICKNESS, TEMPORAL QUADRANT
C1.A	Untreated Eye	Month 1	HEIDELBERG (SPECTRALIS HRA OCT)	269	OUTER FIELD THICKNESS, INFERIOR QUADRANT
C1.A	Untreated Eye	Month 1	HEIDELBERG (SPECTRALIS HRA OCT)	325.5	OUTER FIELD THICKNESS, SUPERIOR QUADRANT
C1.A	Untreated Eye	Month 1	HEIDELBERG (SPECTRALIS HRA OCT)	264	OUTER FIELD THICKNESS, TEMPORAL QUADRANT
C1.A	Untreated Eye	Month 3	HEIDELBERG (SPECTRALIS HRA OCT)	103	CENTRAL SUBFIELD THICKNESS
C1.A	Untreated Eye	Month 3	HEIDELBERG (SPECTRALIS HRA OCT)	307	INNER FIELD THICKNESS, INFERIOR QUADRANT
C1.A	Untreated Eye	Month 3	HEIDELBERG (SPECTRALIS HRA OCT)	308	INNER FIELD THICKNESS, NASAL QUADRANT
C1.A	Untreated Eye	Month 3	HEIDELBERG (SPECTRALIS HRA OCT)	321	INNER FIELD THICKNESS, SUPERIOR QUADRANT
C1.A	Untreated Eye	Month 3	HEIDELBERG (SPECTRALIS HRA OCT)	279	INNER FIELD THICKNESS, TEMPORAL QUADRANT
C1.A	Untreated Eye	Month 3	HEIDELBERG (SPECTRALIS HRA OCT)	280	OUTER FIELD THICKNESS, INFERIOR QUADRANT
C1.A	Untreated Eye	Month 3	HEIDELBERG (SPECTRALIS HRA OCT)	334	OUTER FIELD THICKNESS, NASAL QUADRANT
C1.A	Untreated Eye	Month 3	HEIDELBERG (SPECTRALIS HRA OCT)	347	OUTER FIELD THICKNESS, SUPERIOR QUADRANT
C1.A	Untreated Eye	Month 3	HEIDELBERG (SPECTRALIS HRA OCT)	271	OUTER FIELD THICKNESS, TEMPORAL QUADRANT
C1.A	Untreated Eye	Month 6	HEIDELBERG (SPECTRALIS HRA OCT)	109.5	CENTRAL SUBFIELD THICKNESS
C1.A	Untreated Eye	Month 6	HEIDELBERG (SPECTRALIS HRA OCT)	322.5	INNER FIELD THICKNESS, INFERIOR QUADRANT
C1.A	Untreated Eye	Month 6	HEIDELBERG (SPECTRALIS HRA OCT)	288.5	INNER FIELD THICKNESS, NASAL QUADRANT
C1.A	Untreated Eye	Month 6	HEIDELBERG (SPECTRALIS HRA OCT)	271.5	INNER FIELD THICKNESS, SUPERIOR QUADRANT
C1.A	Untreated Eye	Month 6	HEIDELBERG (SPECTRALIS HRA OCT)	270	INNER FIELD THICKNESS, TEMPORAL QUADRANT
C1.A	Untreated Eye	Month 6	HEIDELBERG (SPECTRALIS HRA OCT)	266	OUTER FIELD THICKNESS, TEMPORAL QUADRANT
C1.A	Untreated Eye	Month 9	HEIDELBERG (SPECTRALIS HRA OCT)	95	CENTRAL SUBFIELD THICKNESS
C1.A	Untreated Eye	Month 9	HEIDELBERG (SPECTRALIS HRA OCT)	317	INNER FIELD THICKNESS, INFERIOR QUADRANT
C1.A	Untreated Eye	Month 9	HEIDELBERG (SPECTRALIS HRA OCT)	312	INNER FIELD THICKNESS, NASAL QUADRANT
C1.A	Untreated Eye	Month 9	HEIDELBERG (SPECTRALIS HRA OCT)	310.5	INNER FIELD THICKNESS, SUPERIOR QUADRANT
C1.A	Untreated Eye	Month 9	HEIDELBERG (SPECTRALIS HRA OCT)	268.5	INNER FIELD THICKNESS, TEMPORAL QUADRANT
C1.A	Untreated Eye	Month 9	HEIDELBERG (SPECTRALIS HRA OCT)	357	OUTER FIELD THICKNESS, SUPERIOR QUADRANT
C1.A	Untreated Eye	Month 9	HEIDELBERG (SPECTRALIS HRA OCT)	277.5	OUTER FIELD THICKNESS, TEMPORAL QUADRANT
C1.A	Untreated Eye	Scr 1	HEIDELBERG (SPECTRALIS HRA OCT)	104	CENTRAL SUBFIELD THICKNESS
C1.A	Untreated Eye	Scr 1	HEIDELBERG (SPECTRALIS HRA OCT)	309.5	INNER FIELD THICKNESS, INFERIOR QUADRANT
C1.A	Untreated Eye	Scr 1	HEIDELBERG (SPECTRALIS HRA OCT)	293	INNER FIELD THICKNESS, NASAL QUADRANT
C1.A	Untreated Eye	Scr 1	HEIDELBERG (SPECTRALIS HRA OCT)	281.5	INNER FIELD THICKNESS, TEMPORAL QUADRANT
C1.A	Untreated Eye	Scr 1	HEIDELBERG (SPECTRALIS HRA OCT)	279	OUTER FIELD THICKNESS, INFERIOR QUADRANT
C1.A	Untreated Eye	Scr 1	HEIDELBERG (SPECTRALIS HRA OCT)	274	OUTER FIELD THICKNESS, TEMPORAL QUADRANT
C1.A	Untreated Eye	Scr 2	HEIDELBERG (SPECTRALIS HRA OCT)	99.5	CENTRAL SUBFIELD THICKNESS
C1.A	Untreated Eye	Scr 2	HEIDELBERG (SPECTRALIS HRA OCT)	298	INNER FIELD THICKNESS, INFERIOR QUADRANT
C1.A	Untreated Eye	Scr 2	HEIDELBERG (SPECTRALIS HRA OCT)	299.5	INNER FIELD THICKNESS, NASAL QUADRANT
C1.A	Untreated Eye	Scr 2	HEIDELBERG (SPECTRALIS HRA OCT)	301.5	INNER FIELD THICKNESS, SUPERIOR QUADRANT
C1.A	Untreated Eye	Scr 2	HEIDELBERG (SPECTRALIS HRA OCT)	261	INNER FIELD THICKNESS, TEMPORAL QUADRANT
C1.A	Untreated Eye	Scr 2	HEIDELBERG (SPECTRALIS HRA OCT)	335.5	OUTER FIELD THICKNESS, NASAL QUADRANT
C1.A	Untreated Eye	Scr 2	HEIDELBERG (SPECTRALIS HRA OCT)	340.5	OUTER FIELD THICKNESS, SUPERIOR QUADRANT
C1.A	Untreated Eye	Scr 2	HEIDELBERG (SPECTRALIS HRA OCT)	262.5	OUTER FIELD THICKNESS, TEMPORAL QUADRANT
C1.A	Untreated Eye	Year 1	HEIDELBERG (SPECTRALIS HRA OCT)	98	CENTRAL SUBFIELD THICKNESS
C1.A	Untreated Eye	Year 1	HEIDELBERG (SPECTRALIS HRA OCT)	317	INNER FIELD THICKNESS, INFERIOR QUADRANT
C1.A	Untreated Eye	Year 1	HEIDELBERG (SPECTRALIS HRA OCT)	276	INNER FIELD THICKNESS, NASAL QUADRANT
C1.A	Untreated Eye	Year 1	HEIDELBERG (SPECTRALIS HRA OCT)	279	INNER FIELD THICKNESS, SUPERIOR QUADRANT
C1.A	Untreated Eye	Year 1	HEIDELBERG (SPECTRALIS HRA OCT)	278	INNER FIELD THICKNESS, TEMPORAL QUADRANT
C1.A	Untreated Eye	Year 1	HEIDELBERG (SPECTRALIS HRA OCT)	336	OUTER FIELD THICKNESS, NASAL QUADRANT
C1.A	Untreated Eye	Year 1	HEIDELBERG (SPECTRALIS HRA OCT)	337	OUTER FIELD THICKNESS, SUPERIOR QUADRANT
C1.A	Untreated Eye	Year 1	HEIDELBERG (SPECTRALIS HRA OCT)	265	OUTER FIELD THICKNESS, TEMPORAL QUADRANT
C1.B	Treated Eye	40% loss from pre-treat		100.5	CENTRAL SUBFIELD THICKNESS
C1.B	Treated Eye	40% loss from pre-treat		156.3	INNER FIELD THICKNESS, INFERIOR QUADRANT
C1.B	Treated Eye	40% loss from pre-treat		161.85	INNER FIELD THICKNESS, NASAL QUADRANT
C1.B	Treated Eye	40% loss from pre-treat		160.95	INNER FIELD THICKNESS, SUPERIOR QUADRANT
C1.B	Treated Eye	40% loss from pre-treat		148.05	INNER FIELD THICKNESS, TEMPORAL QUADRANT
C1.B	Treated Eye	40% loss from pre-treat		144.3	OUTER FIELD THICKNESS, INFERIOR QUADRANT
C1.B	Treated Eye	40% loss from pre-treat		161.7	OUTER FIELD THICKNESS, NASAL QUADRANT
C1.B	Treated Eye	40% loss from pre-treat		142.2	OUTER FIELD THICKNESS, SUPERIOR QUADRANT
C1.B	Treated Eye	40% loss from pre-treat		133.8	OUTER FIELD THICKNESS, TEMPORAL QUADRANT
C1.B	Treated Eye	Bas-Derived	HEIDELBERG (SPECTRALIS HRA OCT)	167.5	CENTRAL SUBFIELD THICKNESS
C1.B	Treated Eye	Bas-Derived	HEIDELBERG (SPECTRALIS HRA OCT)	260.5	INNER FIELD THICKNESS, INFERIOR QUADRANT
C1.B	Treated Eye	Bas-Derived	HEIDELBERG (SPECTRALIS HRA OCT)	269.75	INNER FIELD THICKNESS, NASAL QUADRANT
C1.B	Treated Eye	Bas-Derived	HEIDELBERG (SPECTRALIS HRA OCT)	268.25	INNER FIELD THICKNESS, SUPERIOR QUADRANT
C1.B	Treated Eye	Bas-Derived	HEIDELBERG (SPECTRALIS HRA OCT)	246.75	INNER FIELD THICKNESS, TEMPORAL QUADRANT
C1.B	Treated Eye	Bas-Derived	HEIDELBERG (SPECTRALIS HRA OCT)	240.5	OUTER FIELD THICKNESS, INFERIOR QUADRANT
C1.B	Treated Eye	Bas-Derived	HEIDELBERG (SPECTRALIS HRA OCT)	269.5	OUTER FIELD THICKNESS, NASAL QUADRANT
C1.B	Treated Eye	Bas-Derived	HEIDELBERG (SPECTRALIS HRA OCT)	237	OUTER FIELD THICKNESS, SUPERIOR QUADRANT
C1.B	Treated Eye	Bas-Derived	HEIDELBERG (SPECTRALIS HRA OCT)	223	OUTER FIELD THICKNESS, TEMPORAL QUADRANT
C1.B	Treated Eye	Day 15	HEIDELBERG (SPECTRALIS HRA OCT)	165	CENTRAL SUBFIELD THICKNESS
C1.B	Treated Eye	Day 15	HEIDELBERG (SPECTRALIS HRA OCT)	262	INNER FIELD THICKNESS, INFERIOR QUADRANT
C1.B	Treated Eye	Day 15	HEIDELBERG (SPECTRALIS HRA OCT)	275	INNER FIELD THICKNESS, NASAL QUADRANT
C1.B	Treated Eye	Day 15	HEIDELBERG (SPECTRALIS HRA OCT)	264.5	INNER FIELD THICKNESS, SUPERIOR QUADRANT
C1.B	Treated Eye	Day 15	HEIDELBERG (SPECTRALIS HRA OCT)	244.5	INNER FIELD THICKNESS, TEMPORAL QUADRANT
C1.B	Treated Eye	Day 15	HEIDELBERG (SPECTRALIS HRA OCT)	252	OUTER FIELD THICKNESS, INFERIOR QUADRANT
C1.B	Treated Eye	Day 15	HEIDELBERG (SPECTRALIS HRA OCT)	272	OUTER FIELD THICKNESS, NASAL QUADRANT
C1.B	Treated Eye	Day 15	HEIDELBERG (SPECTRALIS HRA OCT)	234	OUTER FIELD THICKNESS, SUPERIOR QUADRANT
C1.B	Treated Eye	Day 15	HEIDELBERG (SPECTRALIS HRA OCT)	222.5	OUTER FIELD THICKNESS, TEMPORAL QUADRANT
C1.B	Treated Eye	Month 1	HEIDELBERG (SPECTRALIS HRA OCT)	169	CENTRAL SUBFIELD THICKNESS
C1.B	Treated Eye	Month 1	HEIDELBERG (SPECTRALIS HRA OCT)	264	INNER FIELD THICKNESS, INFERIOR QUADRANT
C1.B	Treated Eye	Month 1	HEIDELBERG (SPECTRALIS HRA OCT)	280	INNER FIELD THICKNESS, NASAL QUADRANT
C1.B	Treated Eye	Month 1	HEIDELBERG (SPECTRALIS HRA OCT)	263	INNER FIELD THICKNESS, SUPERIOR QUADRANT
C1.B	Treated Eye	Month 1	HEIDELBERG (SPECTRALIS HRA OCT)	244.5	INNER FIELD THICKNESS, TEMPORAL QUADRANT
C1.B	Treated Eye	Month 1	HEIDELBERG (SPECTRALIS HRA OCT)	248.5	OUTER FIELD THICKNESS, INFERIOR QUADRANT
C1.B	Treated Eye	Month 1	HEIDELBERG (SPECTRALIS HRA OCT)	243.5	OUTER FIELD THICKNESS, SUPERIOR QUADRANT
C1.B	Treated Eye	Month 1	HEIDELBERG (SPECTRALIS HRA OCT)	226.5	OUTER FIELD THICKNESS, TEMPORAL QUADRANT
C1.B	Treated Eye	Month 3	HEIDELBERG (SPECTRALIS HRA OCT)	156.5	CENTRAL SUBFIELD THICKNESS
C1.B	Treated Eye	Month 3	HEIDELBERG (SPECTRALIS HRA OCT)	257	INNER FIELD THICKNESS, INFERIOR QUADRANT
C1.B	Treated Eye	Month 3	HEIDELBERG (SPECTRALIS HRA OCT)	277.5	INNER FIELD THICKNESS, NASAL QUADRANT
C1.B	Treated Eye	Month 3	HEIDELBERG (SPECTRALIS HRA OCT)	262	INNER FIELD THICKNESS, SUPERIOR QUADRANT
C1.B	Treated Eye	Month 3	HEIDELBERG (SPECTRALIS HRA OCT)	236	INNER FIELD THICKNESS, TEMPORAL QUADRANT
C1.B	Treated Eye	Month 3	HEIDELBERG (SPECTRALIS HRA OCT)	245	OUTER FIELD THICKNESS, INFERIOR QUADRANT
C1.B	Treated Eye	Month 3	HEIDELBERG (SPECTRALIS HRA OCT)	268	OUTER FIELD THICKNESS, NASAL QUADRANT
C1.B	Treated Eye	Month 3	HEIDELBERG (SPECTRALIS HRA OCT)	235	OUTER FIELD THICKNESS, SUPERIOR QUADRANT
C1.B	Treated Eye	Month 3	HEIDELBERG (SPECTRALIS HRA OCT)	227	OUTER FIELD THICKNESS, TEMPORAL QUADRANT
C1.B	Treated Eye	Month 6	HEIDELBERG (SPECTRALIS HRA OCT)	163.5	CENTRAL SUBFIELD THICKNESS
C1.B	Treated Eye	Month 6	HEIDELBERG (SPECTRALIS HRA OCT)	255	INNER FIELD THICKNESS, INFERIOR QUADRANT
C1.B	Treated Eye	Month 6	HEIDELBERG (SPECTRALIS HRA OCT)	282	INNER FIELD THICKNESS, NASAL QUADRANT
C1.B	Treated Eye	Month 6	HEIDELBERG (SPECTRALIS HRA OCT)	260.5	INNER FIELD THICKNESS, SUPERIOR QUADRANT
C1.B	Treated Eye	Month 6	HEIDELBERG (SPECTRALIS HRA OCT)	237.5	INNER FIELD THICKNESS, TEMPORAL QUADRANT
C1.B	Treated Eye	Month 6	HEIDELBERG (SPECTRALIS HRA OCT)	235	OUTER FIELD THICKNESS, INFERIOR QUADRANT
C1.B	Treated Eye	Month 6	HEIDELBERG (SPECTRALIS HRA OCT)	264	OUTER FIELD THICKNESS, NASAL QUADRANT
C1.B	Treated Eye	Month 6	HEIDELBERG (SPECTRALIS HRA OCT)	237.5	OUTER FIELD THICKNESS, SUPERIOR QUADRANT
C1.B	Treated Eye	Month 9	HEIDELBERG (SPECTRALIS HRA OCT)	178	CENTRAL SUBFIELD THICKNESS
C1.B	Treated Eye	Month 9	HEIDELBERG (SPECTRALIS HRA OCT)	257	INNER FIELD THICKNESS, INFERIOR QUADRANT
C1.B	Treated Eye	Month 9	HEIDELBERG (SPECTRALIS HRA OCT)	281	INNER FIELD THICKNESS, NASAL QUADRANT
C1.B	Treated Eye	Month 9	HEIDELBERG (SPECTRALIS HRA OCT)	252	INNER FIELD THICKNESS, SUPERIOR QUADRANT
C1.B	Treated Eye	Month 9	HEIDELBERG (SPECTRALIS HRA OCT)	228.5	INNER FIELD THICKNESS, TEMPORAL QUADRANT
C1.B	Treated Eye	Month 9	HEIDELBERG (SPECTRALIS HRA OCT)	229.5	OUTER FIELD THICKNESS, INFERIOR QUADRANT
C1.B	Treated Eye	Month 9	HEIDELBERG (SPECTRALIS HRA OCT)	262	OUTER FIELD THICKNESS, NASAL QUADRANT
C1.B	Treated Eye	Month 9	HEIDELBERG (SPECTRALIS HRA OCT)	237.5	OUTER FIELD THICKNESS, SUPERIOR QUADRANT
C1.B	Treated Eye	Month 9	HEIDELBERG (SPECTRALIS HRA OCT)	225	OUTER FIELD THICKNESS, TEMPORAL QUADRANT
C1.B	Treated Eye	Scr 1	HEIDELBERG (SPECTRALIS HRA OCT)	259	INNER FIELD THICKNESS, INFERIOR QUADRANT
C1.B	Treated Eye	Scr 1	HEIDELBERG (SPECTRALIS HRA OCT)	267	INNER FIELD THICKNESS, NASAL QUADRANT
C1.B	Treated Eye	Scr 1	HEIDELBERG (SPECTRALIS HRA OCT)	267	INNER FIELD THICKNESS, SUPERIOR QUADRANT
C1.B	Treated Eye	Scr 1	HEIDELBERG (SPECTRALIS HRA OCT)	246	INNER FIELD THICKNESS, TEMPORAL QUADRANT
C1.B	Treated Eye	Scr 1	HEIDELBERG (SPECTRALIS HRA OCT)	239	OUTER FIELD THICKNESS, INFERIOR QUADRANT
C1.B	Treated Eye	Scr 1	HEIDELBERG (SPECTRALIS HRA OCT)	268	OUTER FIELD THICKNESS, NASAL QUADRANT
C1.B	Treated Eye	Scr 1	HEIDELBERG (SPECTRALIS HRA OCT)	220	OUTER FIELD THICKNESS, TEMPORAL QUADRANT
C1.B	Treated Eye	Scr 2	HEIDELBERG (SPECTRALIS HRA OCT)	167.5	CENTRAL SUBFIELD THICKNESS
C1.B	Treated Eye	Scr 2	HEIDELBERG (SPECTRALIS HRA OCT)	262	INNER FIELD THICKNESS, INFERIOR QUADRANT
C1.B	Treated Eye	Scr 2	HEIDELBERG (SPECTRALIS HRA OCT)	272.5	INNER FIELD THICKNESS, NASAL QUADRANT
C1.B	Treated Eye	Scr 2	HEIDELBERG (SPECTRALIS HRA OCT)	269.5	INNER FIELD THICKNESS, SUPERIOR QUADRANT
C1.B	Treated Eye	Scr 2	HEIDELBERG (SPECTRALIS HRA OCT)	247.5	INNER FIELD THICKNESS, TEMPORAL QUADRANT
C1.B	Treated Eye	Scr 2	HEIDELBERG (SPECTRALIS HRA OCT)	242	OUTER FIELD THICKNESS, INFERIOR QUADRANT
C1.B	Treated Eye	Scr 2	HEIDELBERG (SPECTRALIS HRA OCT)	271	OUTER FIELD THICKNESS, NASAL QUADRANT
C1.B	Treated Eye	Scr 2	HEIDELBERG (SPECTRALIS HRA OCT)	237	OUTER FIELD THICKNESS, SUPERIOR QUADRANT
C1.B	Treated Eye	Scr 2	HEIDELBERG (SPECTRALIS HRA OCT)	226	OUTER FIELD THICKNESS, TEMPORAL QUADRANT
C1.B	Treated Eye	Year 1	HEIDELBERG (SPECTRALIS HRA OCT)	156	CENTRAL SUBFIELD THICKNESS
C1.B	Treated Eye	Year 1	HEIDELBERG (SPECTRALIS HRA OCT)	254.5	INNER FIELD THICKNESS, INFERIOR QUADRANT
C1.B	Treated Eye	Year 1	HEIDELBERG (SPECTRALIS HRA OCT)	272.5	INNER FIELD THICKNESS, NASAL QUADRANT
C1.B	Treated Eye	Year 1	HEIDELBERG (SPECTRALIS HRA OCT)	253.5	INNER FIELD THICKNESS, SUPERIOR QUADRANT
C1.B	Treated Eye	Year 1	HEIDELBERG (SPECTRALIS HRA OCT)	238.5	INNER FIELD THICKNESS, TEMPORAL QUADRANT
C1.B	Treated Eye	Year 1	HEIDELBERG (SPECTRALIS HRA OCT)	241	OUTER FIELD THICKNESS, INFERIOR QUADRANT
C1.B	Treated Eye	Year 1	HEIDELBERG (SPECTRALIS HRA OCT)	268.5	OUTER FIELD THICKNESS, NASAL QUADRANT
C1.B	Treated Eye	Year 1	HEIDELBERG (SPECTRALIS HRA OCT)	233	OUTER FIELD THICKNESS, SUPERIOR QUADRANT
C1.B	Treated Eye	Year 1	HEIDELBERG (SPECTRALIS HRA OCT)	223.5	OUTER FIELD THICKNESS, TEMPORAL QUADRANT
C1.B	Untreated Eye	40% loss from pre-treat		99	CENTRAL SUBFIELD THICKNESS
C1.B	Untreated Eye	40% loss from pre-treat		157.35	INNER FIELD THICKNESS, INFERIOR QUADRANT
C1.B	Untreated Eye	40% loss from pre-treat		159.6	INNER FIELD THICKNESS, NASAL QUADRANT
C1.B	Untreated Eye	40% loss from pre-treat		161.1	INNER FIELD THICKNESS, SUPERIOR QUADRANT
C1.B	Untreated Eye	40% loss from pre-treat		143.85	INNER FIELD THICKNESS, TEMPORAL QUADRANT
C1.B	Untreated Eye	40% loss from pre-treat		143.55	OUTER FIELD THICKNESS, INFERIOR QUADRANT
C1.B	Untreated Eye	40% loss from pre-treat		163.2	OUTER FIELD THICKNESS, NASAL QUADRANT
C1.B	Untreated Eye	40% loss from pre-treat		143.7	OUTER FIELD THICKNESS, SUPERIOR QUADRANT
C1.B	Untreated Eye	40% loss from pre-treat		133.2	OUTER FIELD THICKNESS, TEMPORAL QUADRANT
C1.B	Untreated Eye	Bas-Derived	HEIDELBERG (SPECTRALIS HRA OCT)	165	CENTRAL SUBFIELD THICKNESS
C1.B	Untreated Eye	Bas-Derived	HEIDELBERG (SPECTRALIS HRA OCT)	262.25	INNER FIELD THICKNESS, INFERIOR QUADRANT
C1.B	Untreated Eye	Bas-Derived	HEIDELBERG (SPECTRALIS HRA OCT)	266	INNER FIELD THICKNESS, NASAL QUADRANT
C1.B	Untreated Eye	Bas-Derived	HEIDELBERG (SPECTRALIS HRA OCT)	268.5	INNER FIELD THICKNESS, SUPERIOR QUADRANT
C1.B	Untreated Eye	Bas-Derived	HEIDELBERG (SPECTRALIS HRA OCT)	239.75	INNER FIELD THICKNESS, TEMPORAL QUADRANT
C1.B	Untreated Eye	Bas-Derived	HEIDELBERG (SPECTRALIS HRA OCT)	239.25	OUTER FIELD THICKNESS, INFERIOR QUADRANT
C1.B	Untreated Eye	Bas-Derived	HEIDELBERG (SPECTRALIS HRA OCT)	272	OUTER FIELD THICKNESS, NASAL QUADRANT
C1.B	Untreated Eye	Bas-Derived	HEIDELBERG (SPECTRALIS HRA OCT)	239.5	OUTER FIELD THICKNESS, SUPERIOR QUADRANT
C1.B	Untreated Eye	Bas-Derived	HEIDELBERG (SPECTRALIS HRA OCT)	222	OUTER FIELD THICKNESS, TEMPORAL QUADRANT
C1.B	Untreated Eye	Day 15	HEIDELBERG (SPECTRALIS HRA OCT)	166	CENTRAL SUBFIELD THICKNESS
C1.B	Untreated Eye	Day 15	HEIDELBERG (SPECTRALIS HRA OCT)	261	INNER FIELD THICKNESS, INFERIOR QUADRANT
C1.B	Untreated Eye	Day 15	HEIDELBERG (SPECTRALIS HRA OCT)	266	INNER FIELD THICKNESS, NASAL QUADRANT
C1.B	Untreated Eye	Day 15	HEIDELBERG (SPECTRALIS HRA OCT)	275	INNER FIELD THICKNESS, SUPERIOR QUADRANT
C1.B	Untreated Eye	Day 15	HEIDELBERG (SPECTRALIS HRA OCT)	239	INNER FIELD THICKNESS, TEMPORAL QUADRANT
C1.B	Untreated Eye	Day 15	HEIDELBERG (SPECTRALIS HRA OCT)	242	OUTER FIELD THICKNESS, INFERIOR QUADRANT
C1.B	Untreated Eye	Day 15	HEIDELBERG (SPECTRALIS HRA OCT)	275	OUTER FIELD THICKNESS, NASAL QUADRANT
C1.B	Untreated Eye	Day 15	HEIDELBERG (SPECTRALIS HRA OCT)	236	OUTER FIELD THICKNESS, SUPERIOR QUADRANT
C1.B	Untreated Eye	Day 15	HEIDELBERG (SPECTRALIS HRA OCT)	220	OUTER FIELD THICKNESS, TEMPORAL QUADRANT
C1.B	Untreated Eye	Month 1	HEIDELBERG (SPECTRALIS HRA OCT)	163	CENTRAL SUBFIELD THICKNESS
C1.B	Untreated Eye	Month 1	HEIDELBERG (SPECTRALIS HRA OCT)	265.5	INNER FIELD THICKNESS, INFERIOR QUADRANT
C1.B	Untreated Eye	Month 1	HEIDELBERG (SPECTRALIS HRA OCT)	266	INNER FIELD THICKNESS, NASAL QUADRANT
C1.B	Untreated Eye	Month 1	HEIDELBERG (SPECTRALIS HRA OCT)	271	INNER FIELD THICKNESS, SUPERIOR QUADRANT
C1.B	Untreated Eye	Month 1	HEIDELBERG (SPECTRALIS HRA OCT)	234.5	INNER FIELD THICKNESS, TEMPORAL QUADRANT
C1.B	Untreated Eye	Month 1	HEIDELBERG (SPECTRALIS HRA OCT)	248	OUTER FIELD THICKNESS, INFERIOR QUADRANT
C1.B	Untreated Eye	Month 1	HEIDELBERG (SPECTRALIS HRA OCT)	275	OUTER FIELD THICKNESS, NASAL QUADRANT
C1.B	Untreated Eye	Month 1	HEIDELBERG (SPECTRALIS HRA OCT)	236.5	OUTER FIELD THICKNESS, SUPERIOR QUADRANT
C1.B	Untreated Eye	Month 1	HEIDELBERG (SPECTRALIS HRA OCT)	226.5	OUTER FIELD THICKNESS, TEMPORAL QUADRANT
C1.B	Untreated Eye	Month 3	HEIDELBERG (SPECTRALIS HRA OCT)	161	CENTRAL SUBFIELD THICKNESS
C1.B	Untreated Eye	Month 3	HEIDELBERG (SPECTRALIS HRA OCT)	264	INNER FIELD THICKNESS, INFERIOR QUADRANT
C1.B	Untreated Eye	Month 3	HEIDELBERG (SPECTRALIS HRA OCT)	266.5	INNER FIELD THICKNESS, NASAL QUADRANT
C1.B	Untreated Eye	Month 3	HEIDELBERG (SPECTRALIS HRA OCT)	271	INNER FIELD THICKNESS, SUPERIOR QUADRANT
C1.B	Untreated Eye	Month 3	HEIDELBERG (SPECTRALIS HRA OCT)	235	INNER FIELD THICKNESS, TEMPORAL QUADRANT
C1.B	Untreated Eye	Month 3	HEIDELBERG (SPECTRALIS HRA OCT)	236	OUTER FIELD THICKNESS, INFERIOR QUADRANT
C1.B	Untreated Eye	Month 3	HEIDELBERG (SPECTRALIS HRA OCT)	273	OUTER FIELD THICKNESS, NASAL QUADRANT
C1.B	Untreated Eye	Month 3	HEIDELBERG (SPECTRALIS HRA OCT)	241.5	OUTER FIELD THICKNESS, SUPERIOR QUADRANT
C1.B	Untreated Eye	Month 3	HEIDELBERG (SPECTRALIS HRA OCT)	223.5	OUTER FIELD THICKNESS, TEMPORAL QUADRANT
C1.B	Untreated Eye	Month 6	HEIDELBERG (SPECTRALIS HRA OCT)	164.5	CENTRAL SUBFIELD THICKNESS
C1.B	Untreated Eye	Month 6	HEIDELBERG (SPECTRALIS HRA OCT)	273.5	INNER FIELD THICKNESS, INFERIOR QUADRANT
C1.B	Untreated Eye	Month 6	HEIDELBERG (SPECTRALIS HRA OCT)	276.5	INNER FIELD THICKNESS, NASAL QUADRANT
C1.B	Untreated Eye	Month 6	HEIDELBERG (SPECTRALIS HRA OCT)	270	INNER FIELD THICKNESS, SUPERIOR QUADRANT
C1.B	Untreated Eye	Month 6	HEIDELBERG (SPECTRALIS HRA OCT)	237.5	INNER FIELD THICKNESS, TEMPORAL QUADRANT
C1.B	Untreated Eye	Month 6	HEIDELBERG (SPECTRALIS HRA OCT)	236.5	OUTER FIELD THICKNESS, INFERIOR QUADRANT
C1.B	Untreated Eye	Month 6	HEIDELBERG (SPECTRALIS HRA OCT)	273	OUTER FIELD THICKNESS, NASAL QUADRANT
C1.B	Untreated Eye	Month 6	HEIDELBERG (SPECTRALIS HRA OCT)	238.5	OUTER FIELD THICKNESS, SUPERIOR QUADRANT
C1.B	Untreated Eye	Month 6	HEIDELBERG (SPECTRALIS HRA OCT)	226.5	OUTER FIELD THICKNESS, TEMPORAL QUADRANT
C1.B	Untreated Eye	Month 9	HEIDELBERG (SPECTRALIS HRA OCT)	171	CENTRAL SUBFIELD THICKNESS
C1.B	Untreated Eye	Month 9	HEIDELBERG (SPECTRALIS HRA OCT)	252.5	INNER FIELD THICKNESS, INFERIOR QUADRANT
C1.B	Untreated Eye	Month 9	HEIDELBERG (SPECTRALIS HRA OCT)	266	INNER FIELD THICKNESS, NASAL QUADRANT
C1.B	Untreated Eye	Month 9	HEIDELBERG (SPECTRALIS HRA OCT)	276	INNER FIELD THICKNESS, SUPERIOR QUADRANT
C1.B	Untreated Eye	Month 9	HEIDELBERG (SPECTRALIS HRA OCT)	230	INNER FIELD THICKNESS, TEMPORAL QUADRANT
C1.B	Untreated Eye	Month 9	HEIDELBERG (SPECTRALIS HRA OCT)	238	OUTER FIELD THICKNESS, INFERIOR QUADRANT
C1.B	Untreated Eye	Month 9	HEIDELBERG (SPECTRALIS HRA OCT)	275.5	OUTER FIELD THICKNESS, NASAL QUADRANT
C1.B	Untreated Eye	Month 9	HEIDELBERG (SPECTRALIS HRA OCT)	231.5	OUTER FIELD THICKNESS, SUPERIOR QUADRANT
C1.B	Untreated Eye	Month 9	HEIDELBERG (SPECTRALIS HRA OCT)	218.5	OUTER FIELD THICKNESS, TEMPORAL QUADRANT
C1.B	Untreated Eye	Scr 1	HEIDELBERG (SPECTRALIS HRA OCT)	164	CENTRAL SUBFIELD THICKNESS
C1.B	Untreated Eye	Scr 1	HEIDELBERG (SPECTRALIS HRA OCT)	260.5	INNER FIELD THICKNESS, INFERIOR QUADRANT
C1.B	Untreated Eye	Scr 1	HEIDELBERG (SPECTRALIS HRA OCT)	266.5	INNER FIELD THICKNESS, NASAL QUADRANT
C1.B	Untreated Eye	Scr 1	HEIDELBERG (SPECTRALIS HRA OCT)	267.5	INNER FIELD THICKNESS, SUPERIOR QUADRANT
C1.B	Untreated Eye	Scr 1	HEIDELBERG (SPECTRALIS HRA OCT)	241.5	INNER FIELD THICKNESS, TEMPORAL QUADRANT
C1.B	Untreated Eye	Scr 1	HEIDELBERG (SPECTRALIS HRA OCT)	238	OUTER FIELD THICKNESS, INFERIOR QUADRANT
C1.B	Untreated Eye	Scr 1	HEIDELBERG (SPECTRALIS HRA OCT)	270.5	OUTER FIELD THICKNESS, NASAL QUADRANT
C1.B	Untreated Eye	Scr 1	HEIDELBERG (SPECTRALIS HRA OCT)	241	OUTER FIELD THICKNESS, SUPERIOR QUADRANT
C1.B	Untreated Eye	Scr 1	HEIDELBERG (SPECTRALIS HRA OCT)	220.5	OUTER FIELD THICKNESS, TEMPORAL QUADRANT
C1.B	Untreated Eye	Scr 2	HEIDELBERG (SPECTRALIS HRA OCT)	166	CENTRAL SUBFIELD THICKNESS
C1.B	Untreated Eye	Scr 2	HEIDELBERG (SPECTRALIS HRA OCT)	264	INNER FIELD THICKNESS, INFERIOR QUADRANT
C1.B	Untreated Eye	Scr 2	HEIDELBERG (SPECTRALIS HRA OCT)	265.5	INNER FIELD THICKNESS, NASAL QUADRANT
C1.B	Untreated Eye	Scr 2	HEIDELBERG (SPECTRALIS HRA OCT)	269.5	INNER FIELD THICKNESS, SUPERIOR QUADRANT
C1.B	Untreated Eye	Scr 2	HEIDELBERG (SPECTRALIS HRA OCT)	238	INNER FIELD THICKNESS, TEMPORAL QUADRANT
C1.B	Untreated Eye	Scr 2	HEIDELBERG (SPECTRALIS HRA OCT)	240.5	OUTER FIELD THICKNESS, INFERIOR QUADRANT
C1.B	Untreated Eye	Scr 2	HEIDELBERG (SPECTRALIS HRA OCT)	273.5	OUTER FIELD THICKNESS, NASAL QUADRANT
C1.B	Untreated Eye	Scr 2	HEIDELBERG (SPECTRALIS HRA OCT)	238	OUTER FIELD THICKNESS, SUPERIOR QUADRANT
C1.B	Untreated Eye	Scr 2	HEIDELBERG (SPECTRALIS HRA OCT)	223.5	OUTER FIELD THICKNESS, TEMPORAL QUADRANT
C1.B	Untreated Eye	Year 1	HEIDELBERG (SPECTRALIS HRA OCT)	168.5	CENTRAL SUBFIELD THICKNESS
C1.B	Untreated Eye	Year 1	HEIDELBERG (SPECTRALIS HRA OCT)	253.5	INNER FIELD THICKNESS, INFERIOR QUADRANT
C1.B	Untreated Eye	Year 1	HEIDELBERG (SPECTRALIS HRA OCT)	266	INNER FIELD THICKNESS, NASAL QUADRANT
C1.B	Untreated Eye	Year 1	HEIDELBERG (SPECTRALIS HRA OCT)	270.5	INNER FIELD THICKNESS, SUPERIOR QUADRANT
C1.B	Untreated Eye	Year 1	HEIDELBERG (SPECTRALIS HRA OCT)	237	INNER FIELD THICKNESS, TEMPORAL QUADRANT
C1.B	Untreated Eye	Year 1	HEIDELBERG (SPECTRALIS HRA OCT)	240	OUTER FIELD THICKNESS, INFERIOR QUADRANT
C1.B	Untreated Eye	Year 1	HEIDELBERG (SPECTRALIS HRA OCT)	272	OUTER FIELD THICKNESS, NASAL QUADRANT
C1.B	Untreated Eye	Year 1	HEIDELBERG (SPECTRALIS HRA OCT)	229	OUTER FIELD THICKNESS, SUPERIOR QUADRANT
C1.B	Untreated Eye	Year 1	HEIDELBERG (SPECTRALIS HRA OCT)	222.5	OUTER FIELD THICKNESS, TEMPORAL QUADRANT
C1.C	Treated Eye	40% loss from pre-treat		113.4	CENTRAL SUBFIELD THICKNESS
C1.C	Treated Eye	40% loss from pre-treat		159.6	INNER FIELD THICKNESS, INFERIOR QUADRANT
C1.C	Treated Eye	40% loss from pre-treat		162.6	INNER FIELD THICKNESS, NASAL QUADRANT
C1.C	Treated Eye	40% loss from pre-treat		149.4	INNER FIELD THICKNESS, SUPERIOR QUADRANT
C1.C	Treated Eye	40% loss from pre-treat		144	INNER FIELD THICKNESS, TEMPORAL QUADRANT
C1.C	Treated Eye	40% loss from pre-treat		143.4	OUTER FIELD THICKNESS, INFERIOR QUADRANT
C1.C	Treated Eye	40% loss from pre-treat		145.2	OUTER FIELD THICKNESS, NASAL QUADRANT
C1.C	Treated Eye	40% loss from pre-treat		142.8	OUTER FIELD THICKNESS, SUPERIOR QUADRANT
C1.C	Treated Eye	40% loss from pre-treat		143.7	OUTER FIELD THICKNESS, TEMPORAL QUADRANT
C1.C	Treated Eye	Bas-Derived	HEIDELBERG (SPECTRALIS HRA OCT)	189	CENTRAL SUBFIELD THICKNESS
C1.C	Treated Eye	Bas-Derived	HEIDELBERG (SPECTRALIS HRA OCT)	266	INNER FIELD THICKNESS, INFERIOR QUADRANT
C1.C	Treated Eye	Bas-Derived	HEIDELBERG (SPECTRALIS HRA OCT)	271	INNER FIELD THICKNESS, NASAL QUADRANT
C1.C	Treated Eye	Bas-Derived	HEIDELBERG (SPECTRALIS HRA OCT)	249	INNER FIELD THICKNESS, SUPERIOR QUADRANT
C1.C	Treated Eye	Bas-Derived	HEIDELBERG (SPECTRALIS HRA OCT)	240	INNER FIELD THICKNESS, TEMPORAL QUADRANT
C1.C	Treated Eye	Bas-Derived	HEIDELBERG (SPECTRALIS HRA OCT)	239	OUTER FIELD THICKNESS, INFERIOR QUADRANT
C1.C	Treated Eye	Bas-Derived	HEIDELBERG (SPECTRALIS HRA OCT)	242	OUTER FIELD THICKNESS, NASAL QUADRANT
C1.C	Treated Eye	Bas-Derived	HEIDELBERG (SPECTRALIS HRA OCT)	238	OUTER FIELD THICKNESS, SUPERIOR QUADRANT
C1.C	Treated Eye	Bas-Derived	HEIDELBERG (SPECTRALIS HRA OCT)	239.5	OUTER FIELD THICKNESS, TEMPORAL QUADRANT
C1.C	Treated Eye	Month 1	HEIDELBERG (SPECTRALIS HRA OCT)	168	CENTRAL SUBFIELD THICKNESS
C1.C	Treated Eye	Month 1	HEIDELBERG (SPECTRALIS HRA OCT)	261	INNER FIELD THICKNESS, INFERIOR QUADRANT
C1.C	Treated Eye	Month 1	HEIDELBERG (SPECTRALIS HRA OCT)	266	INNER FIELD THICKNESS, NASAL QUADRANT
C1.C	Treated Eye	Month 1	HEIDELBERG (SPECTRALIS HRA OCT)	245.5	INNER FIELD THICKNESS, SUPERIOR QUADRANT
C1.C	Treated Eye	Month 1	HEIDELBERG (SPECTRALIS HRA OCT)	232	INNER FIELD THICKNESS, TEMPORAL QUADRANT
C1.C	Treated Eye	Month 1	HEIDELBERG (SPECTRALIS HRA OCT)	242	OUTER FIELD THICKNESS, NASAL QUADRANT
C1.C	Treated Eye	Month 1	HEIDELBERG (SPECTRALIS HRA OCT)	237	OUTER FIELD THICKNESS, SUPERIOR QUADRANT
C1.C	Treated Eye	Month 1	HEIDELBERG (SPECTRALIS HRA OCT)	227	OUTER FIELD THICKNESS, TEMPORAL QUADRANT
C1.C	Treated Eye	Month 3	HEIDELBERG (SPECTRALIS HRA OCT)	165	CENTRAL SUBFIELD THICKNESS
C1.C	Treated Eye	Month 3	HEIDELBERG (SPECTRALIS HRA OCT)	263	INNER FIELD THICKNESS, INFERIOR QUADRANT
C1.C	Treated Eye	Month 3	HEIDELBERG (SPECTRALIS HRA OCT)	265	INNER FIELD THICKNESS, NASAL QUADRANT
C1.C	Treated Eye	Month 3	HEIDELBERG (SPECTRALIS HRA OCT)	250	INNER FIELD THICKNESS, SUPERIOR QUADRANT
C1.C	Treated Eye	Month 3	HEIDELBERG (SPECTRALIS HRA OCT)	233	INNER FIELD THICKNESS, TEMPORAL QUADRANT
C1.C	Treated Eye	Month 3	HEIDELBERG (SPECTRALIS HRA OCT)	236	OUTER FIELD THICKNESS, INFERIOR QUADRANT
C1.C	Treated Eye	Month 3	HEIDELBERG (SPECTRALIS HRA OCT)	237	OUTER FIELD THICKNESS, NASAL QUADRANT
C1.C	Treated Eye	Month 3	HEIDELBERG (SPECTRALIS HRA OCT)	237	OUTER FIELD THICKNESS, SUPERIOR QUADRANT
C1.C	Treated Eye	Month 3	HEIDELBERG (SPECTRALIS HRA OCT)	230	OUTER FIELD THICKNESS, TEMPORAL QUADRANT
C1.C	Treated Eye	Month 6	HEIDELBERG (SPECTRALIS HRA OCT)	165	CENTRAL SUBFIELD THICKNESS
C1.C	Treated Eye	Month 6	HEIDELBERG (SPECTRALIS HRA OCT)	264	INNER FIELD THICKNESS, INFERIOR QUADRANT
C1.C	Treated Eye	Month 6	HEIDELBERG (SPECTRALIS HRA OCT)	265	INNER FIELD THICKNESS, NASAL QUADRANT
C1.C	Treated Eye	Month 6	HEIDELBERG (SPECTRALIS HRA OCT)	254	INNER FIELD THICKNESS, SUPERIOR QUADRANT
C1.C	Treated Eye	Month 6	HEIDELBERG (SPECTRALIS HRA OCT)	234	INNER FIELD THICKNESS, TEMPORAL QUADRANT
C1.C	Treated Eye	Month 6	HEIDELBERG (SPECTRALIS HRA OCT)	239	OUTER FIELD THICKNESS, INFERIOR QUADRANT
C1.C	Treated Eye	Month 6	HEIDELBERG (SPECTRALIS HRA OCT)	234	OUTER FIELD THICKNESS, NASAL QUADRANT
C1.C	Treated Eye	Month 6	HEIDELBERG (SPECTRALIS HRA OCT)	224	OUTER FIELD THICKNESS, SUPERIOR QUADRANT
C1.C	Treated Eye	Month 6	HEIDELBERG (SPECTRALIS HRA OCT)	227	OUTER FIELD THICKNESS, TEMPORAL QUADRANT
C1.C	Treated Eye	Month 9	HEIDELBERG (SPECTRALIS HRA OCT)	166.5	CENTRAL SUBFIELD THICKNESS
C1.C	Treated Eye	Month 9	HEIDELBERG (SPECTRALIS HRA OCT)	267.5	INNER FIELD THICKNESS, INFERIOR QUADRANT
C1.C	Treated Eye	Month 9	HEIDELBERG (SPECTRALIS HRA OCT)	267.5	INNER FIELD THICKNESS, NASAL QUADRANT
C1.C	Treated Eye	Month 9	HEIDELBERG (SPECTRALIS HRA OCT)	257.5	INNER FIELD THICKNESS, SUPERIOR QUADRANT
C1.C	Treated Eye	Month 9	HEIDELBERG (SPECTRALIS HRA OCT)	238	INNER FIELD THICKNESS, TEMPORAL QUADRANT
C1.C	Treated Eye	Month 9	HEIDELBERG (SPECTRALIS HRA OCT)	231.5	OUTER FIELD THICKNESS, INFERIOR QUADRANT
C1.C	Treated Eye	Month 9	HEIDELBERG (SPECTRALIS HRA OCT)	235.5	OUTER FIELD THICKNESS, NASAL QUADRANT
C1.C	Treated Eye	Scr 2	HEIDELBERG (SPECTRALIS HRA OCT)	189	CENTRAL SUBFIELD THICKNESS
C1.C	Treated Eye	Scr 2	HEIDELBERG (SPECTRALIS HRA OCT)	266	INNER FIELD THICKNESS, INFERIOR QUADRANT
C1.C	Treated Eye	Scr 2	HEIDELBERG (SPECTRALIS HRA OCT)	271	INNER FIELD THICKNESS, NASAL QUADRANT
C1.C	Treated Eye	Scr 2	HEIDELBERG (SPECTRALIS HRA OCT)	249	INNER FIELD THICKNESS, SUPERIOR QUADRANT
C1.C	Treated Eye	Scr 2	HEIDELBERG (SPECTRALIS HRA OCT)	240	INNER FIELD THICKNESS, TEMPORAL QUADRANT
C1.C	Treated Eye	Scr 2	HEIDELBERG (SPECTRALIS HRA OCT)	239	OUTER FIELD THICKNESS, INFERIOR QUADRANT
C1.C	Treated Eye	Scr 2	HEIDELBERG (SPECTRALIS HRA OCT)	242	OUTER FIELD THICKNESS, NASAL QUADRANT
C1.C	Treated Eye	Scr 2	HEIDELBERG (SPECTRALIS HRA OCT)	238	OUTER FIELD THICKNESS, SUPERIOR QUADRANT
C1.C	Treated Eye	Scr 2	HEIDELBERG (SPECTRALIS HRA OCT)	239.5	OUTER FIELD THICKNESS, TEMPORAL QUADRANT
C1.C	Treated Eye	Year 1	HEIDELBERG (SPECTRALIS HRA OCT)	169.5	CENTRAL SUBFIELD THICKNESS
C1.C	Treated Eye	Year 1	HEIDELBERG (SPECTRALIS HRA OCT)	272.5	INNER FIELD THICKNESS, INFERIOR QUADRANT
C1.C	Treated Eye	Year 1	HEIDELBERG (SPECTRALIS HRA OCT)	266.5	INNER FIELD THICKNESS, NASAL QUADRANT
C1.C	Treated Eye	Year 1	HEIDELBERG (SPECTRALIS HRA OCT)	256.5	INNER FIELD THICKNESS, SUPERIOR QUADRANT
C1.C	Treated Eye	Year 1	HEIDELBERG (SPECTRALIS HRA OCT)	240.5	INNER FIELD THICKNESS, TEMPORAL QUADRANT
C1.C	Treated Eye	Year 1	HEIDELBERG (SPECTRALIS HRA OCT)	229.5	OUTER FIELD THICKNESS, INFERIOR QUADRANT
C1.C	Treated Eye	Year 1	HEIDELBERG (SPECTRALIS HRA OCT)	238	OUTER FIELD THICKNESS, NASAL QUADRANT
C1.C	Treated Eye	Year 1	HEIDELBERG (SPECTRALIS HRA OCT)	243.5	OUTER FIELD THICKNESS, SUPERIOR QUADRANT
C1.C	Treated Eye	Year 1	HEIDELBERG (SPECTRALIS HRA OCT)	228	OUTER FIELD THICKNESS, TEMPORAL QUADRANT
C1.C	Treated Eye	Year 2	HEIDELBERG (SPECTRALIS HRA OCT)	163.5	CENTRAL SUBFIELD THICKNESS
C1.C	Treated Eye	Year 2	HEIDELBERG (SPECTRALIS HRA OCT)	276.5	INNER FIELD THICKNESS, INFERIOR QUADRANT
C1.C	Treated Eye	Year 2	HEIDELBERG (SPECTRALIS HRA OCT)	276.5	INNER FIELD THICKNESS, NASAL QUADRANT
C1.C	Treated Eye	Year 2	HEIDELBERG (SPECTRALIS HRA OCT)	266	INNER FIELD THICKNESS, SUPERIOR QUADRANT
C1.C	Treated Eye	Year 2	HEIDELBERG (SPECTRALIS HRA OCT)	248.5	INNER FIELD THICKNESS, TEMPORAL QUADRANT
C1.C	Treated Eye	Year 2	HEIDELBERG (SPECTRALIS HRA OCT)	241.5	OUTER FIELD THICKNESS, SUPERIOR QUADRANT
C1.C	Treated Eye	Year 2	HEIDELBERG (SPECTRALIS HRA OCT)	230	OUTER FIELD THICKNESS, TEMPORAL QUADRANT
C1.C	Untreated Eye	40% loss from pre-treat		89.4	CENTRAL SUBFIELD THICKNESS
C1.C	Untreated Eye	40% loss from pre-treat		157.8	INNER FIELD THICKNESS, INFERIOR QUADRANT
C1.C	Untreated Eye	40% loss from pre-treat		166.8	INNER FIELD THICKNESS, NASAL QUADRANT
C1.C	Untreated Eye	40% loss from pre-treat		150	INNER FIELD THICKNESS, SUPERIOR QUADRANT
C1.C	Untreated Eye	40% loss from pre-treat		139.2	INNER FIELD THICKNESS, TEMPORAL QUADRANT
C1.C	Untreated Eye	40% loss from pre-treat		139.8	OUTER FIELD THICKNESS, INFERIOR QUADRANT
C1.C	Untreated Eye	40% loss from pre-treat		141.6	OUTER FIELD THICKNESS, NASAL QUADRANT
C1.C	Untreated Eye	40% loss from pre-treat		153.6	OUTER FIELD THICKNESS, SUPERIOR QUADRANT
C1.C	Untreated Eye	40% loss from pre-treat		146.4	OUTER FIELD THICKNESS, TEMPORAL QUADRANT
C1.C	Untreated Eye	Bas-Derived	HEIDELBERG (SPECTRALIS HRA OCT)	149	CENTRAL SUBFIELD THICKNESS
C1.C	Untreated Eye	Bas-Derived	HEIDELBERG (SPECTRALIS HRA OCT)	263	INNER FIELD THICKNESS, INFERIOR QUADRANT
C1.C	Untreated Eye	Bas-Derived	HEIDELBERG (SPECTRALIS HRA OCT)	278	INNER FIELD THICKNESS, NASAL QUADRANT
C1.C	Untreated Eye	Bas-Derived	HEIDELBERG (SPECTRALIS HRA OCT)	250	INNER FIELD THICKNESS, SUPERIOR QUADRANT
C1.C	Untreated Eye	Bas-Derived	HEIDELBERG (SPECTRALIS HRA OCT)	232	INNER FIELD THICKNESS, TEMPORAL QUADRANT
C1.C	Untreated Eye	Bas-Derived	HEIDELBERG (SPECTRALIS HRA OCT)	233	OUTER FIELD THICKNESS, INFERIOR QUADRANT
C1.C	Untreated Eye	Bas-Derived	HEIDELBERG (SPECTRALIS HRA OCT)	236	OUTER FIELD THICKNESS, NASAL QUADRANT
C1.C	Untreated Eye	Bas-Derived	HEIDELBERG (SPECTRALIS HRA OCT)	256	OUTER FIELD THICKNESS, SUPERIOR QUADRANT
C1.C	Untreated Eye	Bas-Derived	HEIDELBERG (SPECTRALIS HRA OCT)	244	OUTER FIELD THICKNESS, TEMPORAL QUADRANT
C1.C	Untreated Eye	Month 1	HEIDELBERG (SPECTRALIS HRA OCT)	152	CENTRAL SUBFIELD THICKNESS
C1.C	Untreated Eye	Month 1	HEIDELBERG (SPECTRALIS HRA OCT)	261	INNER FIELD THICKNESS, INFERIOR QUADRANT
C1.C	Untreated Eye	Month 1	HEIDELBERG (SPECTRALIS HRA OCT)	275.5	INNER FIELD THICKNESS, NASAL QUADRANT
C1.C	Untreated Eye	Month 1	HEIDELBERG (SPECTRALIS HRA OCT)	246	INNER FIELD THICKNESS, SUPERIOR QUADRANT
C1.C	Untreated Eye	Month 1	HEIDELBERG (SPECTRALIS HRA OCT)	232	INNER FIELD THICKNESS, TEMPORAL QUADRANT
C1.C	Untreated Eye	Month 1	HEIDELBERG (SPECTRALIS HRA OCT)	231	OUTER FIELD THICKNESS, INFERIOR QUADRANT
C1.C	Untreated Eye	Month 1	HEIDELBERG (SPECTRALIS HRA OCT)	239	OUTER FIELD THICKNESS, NASAL QUADRANT
C1.C	Untreated Eye	Month 1	HEIDELBERG (SPECTRALIS HRA OCT)	250.5	OUTER FIELD THICKNESS, SUPERIOR QUADRANT
C1.C	Untreated Eye	Month 1	HEIDELBERG (SPECTRALIS HRA OCT)	243	OUTER FIELD THICKNESS, TEMPORAL QUADRANT
C1.C	Untreated Eye	Month 3	HEIDELBERG (SPECTRALIS HRA OCT)	154	CENTRAL SUBFIELD THICKNESS
C1.C	Untreated Eye	Month 3	HEIDELBERG (SPECTRALIS HRA OCT)	257	INNER FIELD THICKNESS, INFERIOR QUADRANT
C1.C	Untreated Eye	Month 3	HEIDELBERG (SPECTRALIS HRA OCT)	276	INNER FIELD THICKNESS, NASAL QUADRANT
C1.C	Untreated Eye	Month 3	HEIDELBERG (SPECTRALIS HRA OCT)	247	INNER FIELD THICKNESS, SUPERIOR QUADRANT
C1.C	Untreated Eye	Month 3	HEIDELBERG (SPECTRALIS HRA OCT)	231	INNER FIELD THICKNESS, TEMPORAL QUADRANT
C1.C	Untreated Eye	Month 3	HEIDELBERG (SPECTRALIS HRA OCT)	235	OUTER FIELD THICKNESS, INFERIOR QUADRANT
C1.C	Untreated Eye	Month 3	HEIDELBERG (SPECTRALIS HRA OCT)	238	OUTER FIELD THICKNESS, NASAL QUADRANT
C1.C	Untreated Eye	Month 3	HEIDELBERG (SPECTRALIS HRA OCT)	254	OUTER FIELD THICKNESS, SUPERIOR QUADRANT
C1.C	Untreated Eye	Month 3	HEIDELBERG (SPECTRALIS HRA OCT)	244	OUTER FIELD THICKNESS, TEMPORAL QUADRANT
C1.C	Untreated Eye	Month 6	HEIDELBERG (SPECTRALIS HRA OCT)	164	CENTRAL SUBFIELD THICKNESS
C1.C	Untreated Eye	Month 6	HEIDELBERG (SPECTRALIS HRA OCT)	263	INNER FIELD THICKNESS, INFERIOR QUADRANT
C1.C	Untreated Eye	Month 6	HEIDELBERG (SPECTRALIS HRA OCT)	278	INNER FIELD THICKNESS, NASAL QUADRANT
C1.C	Untreated Eye	Month 6	HEIDELBERG (SPECTRALIS HRA OCT)	247	INNER FIELD THICKNESS, SUPERIOR QUADRANT
C1.C	Untreated Eye	Month 6	HEIDELBERG (SPECTRALIS HRA OCT)	233	INNER FIELD THICKNESS, TEMPORAL QUADRANT
C1.C	Untreated Eye	Month 6	HEIDELBERG (SPECTRALIS HRA OCT)	230	OUTER FIELD THICKNESS, INFERIOR QUADRANT
C1.C	Untreated Eye	Month 6	HEIDELBERG (SPECTRALIS HRA OCT)	239	OUTER FIELD THICKNESS, NASAL QUADRANT
C1.C	Untreated Eye	Month 6	HEIDELBERG (SPECTRALIS HRA OCT)	251	OUTER FIELD THICKNESS, SUPERIOR QUADRANT
C1.C	Untreated Eye	Month 6	HEIDELBERG (SPECTRALIS HRA OCT)	243	OUTER FIELD THICKNESS, TEMPORAL QUADRANT
C1.C	Untreated Eye	Month 9	HEIDELBERG (SPECTRALIS HRA OCT)	159	CENTRAL SUBFIELD THICKNESS
C1.C	Untreated Eye	Month 9	HEIDELBERG (SPECTRALIS HRA OCT)	262.5	INNER FIELD THICKNESS, INFERIOR QUADRANT
C1.C	Untreated Eye	Month 9	HEIDELBERG (SPECTRALIS HRA OCT)	279	INNER FIELD THICKNESS, NASAL QUADRANT
C1.C	Untreated Eye	Month 9	HEIDELBERG (SPECTRALIS HRA OCT)	248	INNER FIELD THICKNESS, SUPERIOR QUADRANT
C1.C	Untreated Eye	Month 9	HEIDELBERG (SPECTRALIS HRA OCT)	234	INNER FIELD THICKNESS, TEMPORAL QUADRANT
C1.C	Untreated Eye	Month 9	HEIDELBERG (SPECTRALIS HRA OCT)	226	OUTER FIELD THICKNESS, INFERIOR QUADRANT
C1.C	Untreated Eye	Month 9	HEIDELBERG (SPECTRALIS HRA OCT)	239.5	OUTER FIELD THICKNESS, NASAL QUADRANT
C1.C	Untreated Eye	Month 9	HEIDELBERG (SPECTRALIS HRA OCT)	249.5	OUTER FIELD THICKNESS, SUPERIOR QUADRANT
C1.C	Untreated Eye	Month 9	HEIDELBERG (SPECTRALIS HRA OCT)	243	OUTER FIELD THICKNESS, TEMPORAL QUADRANT
C1.C	Untreated Eye	Scr 2	HEIDELBERG (SPECTRALIS HRA OCT)	149	CENTRAL SUBFIELD THICKNESS
C1.C	Untreated Eye	Scr 2	HEIDELBERG (SPECTRALIS HRA OCT)	263	INNER FIELD THICKNESS, INFERIOR QUADRANT
C1.C	Untreated Eye	Scr 2	HEIDELBERG (SPECTRALIS HRA OCT)	278	INNER FIELD THICKNESS, NASAL QUADRANT
C1.C	Untreated Eye	Scr 2	HEIDELBERG (SPECTRALIS HRA OCT)	250	INNER FIELD THICKNESS, SUPERIOR QUADRANT
C1.C	Untreated Eye	Scr 2	HEIDELBERG (SPECTRALIS HRA OCT)	232	INNER FIELD THICKNESS, TEMPORAL QUADRANT
C1.C	Untreated Eye	Scr 2	HEIDELBERG (SPECTRALIS HRA OCT)	233	OUTER FIELD THICKNESS, INFERIOR QUADRANT
C1.C	Untreated Eye	Scr 2	HEIDELBERG (SPECTRALIS HRA OCT)	236	OUTER FIELD THICKNESS, NASAL QUADRANT
C1.C	Untreated Eye	Scr 2	HEIDELBERG (SPECTRALIS HRA OCT)	256	OUTER FIELD THICKNESS, SUPERIOR QUADRANT
C1.C	Untreated Eye	Scr 2	HEIDELBERG (SPECTRALIS HRA OCT)	244	OUTER FIELD THICKNESS, TEMPORAL QUADRANT
C1.C	Untreated Eye	Year 1	HEIDELBERG (SPECTRALIS HRA OCT)	157.5	CENTRAL SUBFIELD THICKNESS
C1.C	Untreated Eye	Year 1	HEIDELBERG (SPECTRALIS HRA OCT)	261.5	INNER FIELD THICKNESS, INFERIOR QUADRANT
C1.C	Untreated Eye	Year 1	HEIDELBERG (SPECTRALIS HRA OCT)	279.5	INNER FIELD THICKNESS, NASAL QUADRANT
C1.C	Untreated Eye	Year 1	HEIDELBERG (SPECTRALIS HRA OCT)	246	INNER FIELD THICKNESS, SUPERIOR QUADRANT
C1.C	Untreated Eye	Year 1	HEIDELBERG (SPECTRALIS HRA OCT)	234	INNER FIELD THICKNESS, TEMPORAL QUADRANT
C1.C	Untreated Eye	Year 1	HEIDELBERG (SPECTRALIS HRA OCT)	226.5	OUTER FIELD THICKNESS, INFERIOR QUADRANT
C1.C	Untreated Eye	Year 1	HEIDELBERG (SPECTRALIS HRA OCT)	234.5	OUTER FIELD THICKNESS, NASAL QUADRANT
C1.C	Untreated Eye	Year 1	HEIDELBERG (SPECTRALIS HRA OCT)	253	OUTER FIELD THICKNESS, SUPERIOR QUADRANT
C1.C	Untreated Eye	Year 1	HEIDELBERG (SPECTRALIS HRA OCT)	242	OUTER FIELD THICKNESS, TEMPORAL QUADRANT
C1.C	Untreated Eye	Year 2	HEIDELBERG (SPECTRALIS HRA OCT)	145	CENTRAL SUBFIELD THICKNESS
C1.C	Untreated Eye	Year 2	HEIDELBERG (SPECTRALIS HRA OCT)	260.5	INNER FIELD THICKNESS, INFERIOR QUADRANT
C1.C	Untreated Eye	Year 2	HEIDELBERG (SPECTRALIS HRA OCT)	281	INNER FIELD THICKNESS, NASAL QUADRANT
C1.C	Untreated Eye	Year 2	HEIDELBERG (SPECTRALIS HRA OCT)	242.5	INNER FIELD THICKNESS, SUPERIOR QUADRANT
C1.C	Untreated Eye	Year 2	HEIDELBERG (SPECTRALIS HRA OCT)	232	INNER FIELD THICKNESS, TEMPORAL QUADRANT
C1.C	Untreated Eye	Year 2	HEIDELBERG (SPECTRALIS HRA OCT)	225	OUTER FIELD THICKNESS, INFERIOR QUADRANT
C1.C	Untreated Eye	Year 2	HEIDELBERG (SPECTRALIS HRA OCT)	227.5	OUTER FIELD THICKNESS, NASAL QUADRANT
C1.C	Untreated Eye	Year 2	HEIDELBERG (SPECTRALIS HRA OCT)	250	OUTER FIELD THICKNESS, SUPERIOR QUADRANT
C1.C	Untreated Eye	Year 2	HEIDELBERG (SPECTRALIS HRA OCT)	240	OUTER FIELD THICKNESS, TEMPORAL QUADRANT
C2.A	Treated Eye	40% loss from pre-treat		96.15	CENTRAL SUBFIELD THICKNESS
C2.A	Treated Eye	40% loss from pre-treat		146.1	INNER FIELD THICKNESS, INFERIOR QUADRANT
C2.A	Treated Eye	40% loss from pre-treat		135.9	INNER FIELD THICKNESS, NASAL QUADRANT
C2.A	Treated Eye	40% loss from pre-treat		133.2	INNER FIELD THICKNESS, SUPERIOR QUADRANT
C2.A	Treated Eye	40% loss from pre-treat		126.75	INNER FIELD THICKNESS, TEMPORAL QUADRANT
C2.A	Treated Eye	40% loss from pre-treat		132.3	OUTER FIELD THICKNESS, INFERIOR QUADRANT
C2.A	Treated Eye	40% loss from pre-treat		127.2	OUTER FIELD THICKNESS, NASAL QUADRANT
C2.A	Treated Eye	40% loss from pre-treat		128.1	OUTER FIELD THICKNESS, SUPERIOR QUADRANT
C2.A	Treated Eye	40% loss from pre-treat		118.95	OUTER FIELD THICKNESS, TEMPORAL QUADRANT
C2.A	Treated Eye	Bas-Derived	HEIDELBERG (SPECTRALIS HRA OCT)	158.833	CENTRAL SUBFIELD THICKNESS
C2.A	Treated Eye	Bas-Derived	HEIDELBERG (SPECTRALIS HRA OCT)	242.333	INNER FIELD THICKNESS, INFERIOR QUADRANT
C2.A	Treated Eye	Bas-Derived	HEIDELBERG (SPECTRALIS HRA OCT)	226.667	INNER FIELD THICKNESS, NASAL QUADRANT
C2.A	Treated Eye	Bas-Derived	HEIDELBERG (SPECTRALIS HRA OCT)	222.333	INNER FIELD THICKNESS, SUPERIOR QUADRANT
C2.A	Treated Eye	Bas-Derived	HEIDELBERG (SPECTRALIS HRA OCT)	210.5	INNER FIELD THICKNESS, TEMPORAL QUADRANT
C2.A	Treated Eye	Bas-Derived	HEIDELBERG (SPECTRALIS HRA OCT)	219	OUTER FIELD THICKNESS, INFERIOR QUADRANT
C2.A	Treated Eye	Bas-Derived	HEIDELBERG (SPECTRALIS HRA OCT)	212	OUTER FIELD THICKNESS, NASAL QUADRANT
C2.A	Treated Eye	Bas-Derived	HEIDELBERG (SPECTRALIS HRA OCT)	213.5	OUTER FIELD THICKNESS, SUPERIOR QUADRANT
C2.A	Treated Eye	Bas-Derived	HEIDELBERG (SPECTRALIS HRA OCT)	198.25	OUTER FIELD THICKNESS, TEMPORAL QUADRANT
C2.A	Treated Eye	Day 15	HEIDELBERG (SPECTRALIS HRA OCT)	161.5	CENTRAL SUBFIELD THICKNESS
C2.A	Treated Eye	Day 15	HEIDELBERG (SPECTRALIS HRA OCT)	263	INNER FIELD THICKNESS, INFERIOR QUADRANT
C2.A	Treated Eye	Day 15	HEIDELBERG (SPECTRALIS HRA OCT)	240	INNER FIELD THICKNESS, NASAL QUADRANT
C2.A	Treated Eye	Day 15	HEIDELBERG (SPECTRALIS HRA OCT)	225	INNER FIELD THICKNESS, SUPERIOR QUADRANT
C2.A	Treated Eye	Day 15	HEIDELBERG (SPECTRALIS HRA OCT)	218	INNER FIELD THICKNESS, TEMPORAL QUADRANT
C2.A	Treated Eye	Day 15	HEIDELBERG (SPECTRALIS HRA OCT)	225.5	OUTER FIELD THICKNESS, NASAL QUADRANT
C2.A	Treated Eye	Day 15	HEIDELBERG (SPECTRALIS HRA OCT)	218	OUTER FIELD THICKNESS, SUPERIOR QUADRANT
C2.A	Treated Eye	Day 15	HEIDELBERG (SPECTRALIS HRA OCT)	207.5	OUTER FIELD THICKNESS, TEMPORAL QUADRANT
C2.A	Treated Eye	Month 1	HEIDELBERG (SPECTRALIS HRA OCT)	158	CENTRAL SUBFIELD THICKNESS
C2.A	Treated Eye	Month 1	HEIDELBERG (SPECTRALIS HRA OCT)	261	INNER FIELD THICKNESS, INFERIOR QUADRANT
C2.A	Treated Eye	Month 1	HEIDELBERG (SPECTRALIS HRA OCT)	238	INNER FIELD THICKNESS, NASAL QUADRANT
C2.A	Treated Eye	Month 1	HEIDELBERG (SPECTRALIS HRA OCT)	224	INNER FIELD THICKNESS, SUPERIOR QUADRANT
C2.A	Treated Eye	Month 1	HEIDELBERG (SPECTRALIS HRA OCT)	216.5	INNER FIELD THICKNESS, TEMPORAL QUADRANT
C2.A	Treated Eye	Month 1	HEIDELBERG (SPECTRALIS HRA OCT)	227.5	OUTER FIELD THICKNESS, INFERIOR QUADRANT
C2.A	Treated Eye	Month 1	HEIDELBERG (SPECTRALIS HRA OCT)	225	OUTER FIELD THICKNESS, NASAL QUADRANT
C2.A	Treated Eye	Month 1	HEIDELBERG (SPECTRALIS HRA OCT)	219	OUTER FIELD THICKNESS, SUPERIOR QUADRANT
C2.A	Treated Eye	Month 3	HEIDELBERG (SPECTRALIS HRA OCT)	157	CENTRAL SUBFIELD THICKNESS
C2.A	Treated Eye	Month 3	HEIDELBERG (SPECTRALIS HRA OCT)	248.5	INNER FIELD THICKNESS, INFERIOR QUADRANT
C2.A	Treated Eye	Month 3	HEIDELBERG (SPECTRALIS HRA OCT)	233	INNER FIELD THICKNESS, NASAL QUADRANT
C2.A	Treated Eye	Month 3	HEIDELBERG (SPECTRALIS HRA OCT)	220.5	INNER FIELD THICKNESS, SUPERIOR QUADRANT
C2.A	Treated Eye	Month 3	HEIDELBERG (SPECTRALIS HRA OCT)	215	INNER FIELD THICKNESS, TEMPORAL QUADRANT
C2.A	Treated Eye	Month 3	HEIDELBERG (SPECTRALIS HRA OCT)	231.5	OUTER FIELD THICKNESS, INFERIOR QUADRANT
C2.A	Treated Eye	Month 3	HEIDELBERG (SPECTRALIS HRA OCT)	224.5	OUTER FIELD THICKNESS, NASAL QUADRANT
C2.A	Treated Eye	Month 3	HEIDELBERG (SPECTRALIS HRA OCT)	218	OUTER FIELD THICKNESS, SUPERIOR QUADRANT
C2.A	Treated Eye	Month 3	HEIDELBERG (SPECTRALIS HRA OCT)	204	OUTER FIELD THICKNESS, TEMPORAL QUADRANT
C2.A	Treated Eye	Month 6	HEIDELBERG (SPECTRALIS HRA OCT)	156	CENTRAL SUBFIELD THICKNESS
C2.A	Treated Eye	Month 6	HEIDELBERG (SPECTRALIS HRA OCT)	248	INNER FIELD THICKNESS, INFERIOR QUADRANT
C2.A	Treated Eye	Month 6	HEIDELBERG (SPECTRALIS HRA OCT)	231.5	INNER FIELD THICKNESS, NASAL QUADRANT
C2.A	Treated Eye	Month 6	HEIDELBERG (SPECTRALIS HRA OCT)	218	INNER FIELD THICKNESS, SUPERIOR QUADRANT
C2.A	Treated Eye	Month 6	HEIDELBERG (SPECTRALIS HRA OCT)	213	INNER FIELD THICKNESS, TEMPORAL QUADRANT
C2.A	Treated Eye	Month 6	HEIDELBERG (SPECTRALIS HRA OCT)	233	OUTER FIELD THICKNESS, INFERIOR QUADRANT
C2.A	Treated Eye	Month 6	HEIDELBERG (SPECTRALIS HRA OCT)	223	OUTER FIELD THICKNESS, NASAL QUADRANT
C2.A	Treated Eye	Month 6	HEIDELBERG (SPECTRALIS HRA OCT)	217.5	OUTER FIELD THICKNESS, SUPERIOR QUADRANT
C2.A	Treated Eye	Month 6	HEIDELBERG (SPECTRALIS HRA OCT)	201.5	OUTER FIELD THICKNESS, TEMPORAL QUADRANT
C2.A	Treated Eye	Month 9	HEIDELBERG (SPECTRALIS HRA OCT)	149	CENTRAL SUBFIELD THICKNESS
C2.A	Treated Eye	Month 9	HEIDELBERG (SPECTRALIS HRA OCT)	246.5	INNER FIELD THICKNESS, INFERIOR QUADRANT
C2.A	Treated Eye	Month 9	HEIDELBERG (SPECTRALIS HRA OCT)	227.5	INNER FIELD THICKNESS, NASAL QUADRANT
C2.A	Treated Eye	Month 9	HEIDELBERG (SPECTRALIS HRA OCT)	215.5	INNER FIELD THICKNESS, SUPERIOR QUADRANT
C2.A	Treated Eye	Month 9	HEIDELBERG (SPECTRALIS HRA OCT)	210	INNER FIELD THICKNESS, TEMPORAL QUADRANT
C2.A	Treated Eye	Month 9	HEIDELBERG (SPECTRALIS HRA OCT)	229	OUTER FIELD THICKNESS, INFERIOR QUADRANT
C2.A	Treated Eye	Month 9	HEIDELBERG (SPECTRALIS HRA OCT)	212.5	OUTER FIELD THICKNESS, SUPERIOR QUADRANT
C2.A	Treated Eye	Month 9	HEIDELBERG (SPECTRALIS HRA OCT)	200	OUTER FIELD THICKNESS, TEMPORAL QUADRANT
C2.A	Treated Eye	Scr 1	HEIDELBERG (SPECTRALIS HRA OCT)	160	CENTRAL SUBFIELD THICKNESS
C2.A	Treated Eye	Scr 1	HEIDELBERG (SPECTRALIS HRA OCT)	245	INNER FIELD THICKNESS, INFERIOR QUADRANT
C2.A	Treated Eye	Scr 1	HEIDELBERG (SPECTRALIS HRA OCT)	227	INNER FIELD THICKNESS, NASAL QUADRANT
C2.A	Treated Eye	Scr 1	HEIDELBERG (SPECTRALIS HRA OCT)	222	INNER FIELD THICKNESS, SUPERIOR QUADRANT
C2.A	Treated Eye	Scr 1	HEIDELBERG (SPECTRALIS HRA OCT)	211.5	INNER FIELD THICKNESS, TEMPORAL QUADRANT
C2.A	Treated Eye	Scr 1	HEIDELBERG (SPECTRALIS HRA OCT)	220	OUTER FIELD THICKNESS, INFERIOR QUADRANT
C2.A	Treated Eye	Scr 1	HEIDELBERG (SPECTRALIS HRA OCT)	212	OUTER FIELD THICKNESS, NASAL QUADRANT
C2.A	Treated Eye	Scr 1	HEIDELBERG (SPECTRALIS HRA OCT)	214	OUTER FIELD THICKNESS, SUPERIOR QUADRANT
C2.A	Treated Eye	Scr 1	HEIDELBERG (SPECTRALIS HRA OCT)	199	OUTER FIELD THICKNESS, TEMPORAL QUADRANT
C2.A	Treated Eye	Scr 2	HEIDELBERG (SPECTRALIS HRA OCT)	160.5	CENTRAL SUBFIELD THICKNESS
C2.A	Treated Eye	Scr 2	HEIDELBERG (SPECTRALIS HRA OCT)	242	INNER FIELD THICKNESS, INFERIOR QUADRANT
C2.A	Treated Eye	Scr 2	HEIDELBERG (SPECTRALIS HRA OCT)	226	INNER FIELD THICKNESS, NASAL QUADRANT
C2.A	Treated Eye	Scr 2	HEIDELBERG (SPECTRALIS HRA OCT)	222	INNER FIELD THICKNESS, SUPERIOR QUADRANT
C2.A	Treated Eye	Scr 2	HEIDELBERG (SPECTRALIS HRA OCT)	211	INNER FIELD THICKNESS, TEMPORAL QUADRANT
C2.A	Treated Eye	Scr 2	HEIDELBERG (SPECTRALIS HRA OCT)	221	OUTER FIELD THICKNESS, INFERIOR QUADRANT
C2.A	Treated Eye	Scr 2	HEIDELBERG (SPECTRALIS HRA OCT)	213	OUTER FIELD THICKNESS, SUPERIOR QUADRANT
C2.A	Treated Eye	Scr 2	HEIDELBERG (SPECTRALIS HRA OCT)	197.5	OUTER FIELD THICKNESS, TEMPORAL QUADRANT
C2.A	Treated Eye	Year 1	HEIDELBERG (SPECTRALIS HRA OCT)	145	CENTRAL SUBFIELD THICKNESS
C2.A	Treated Eye	Year 1	HEIDELBERG (SPECTRALIS HRA OCT)	245	INNER FIELD THICKNESS, INFERIOR QUADRANT
C2.A	Treated Eye	Year 1	HEIDELBERG (SPECTRALIS HRA OCT)	228	INNER FIELD THICKNESS, NASAL QUADRANT
C2.A	Treated Eye	Year 1	HEIDELBERG (SPECTRALIS HRA OCT)	217	INNER FIELD THICKNESS, SUPERIOR QUADRANT
C2.A	Treated Eye	Year 1	HEIDELBERG (SPECTRALIS HRA OCT)	209	INNER FIELD THICKNESS, TEMPORAL QUADRANT
C2.A	Treated Eye	Year 1	HEIDELBERG (SPECTRALIS HRA OCT)	234	OUTER FIELD THICKNESS, INFERIOR QUADRANT
C2.A	Treated Eye	Year 1	HEIDELBERG (SPECTRALIS HRA OCT)	224	OUTER FIELD THICKNESS, NASAL QUADRANT
C2.A	Treated Eye	Year 1	HEIDELBERG (SPECTRALIS HRA OCT)	216	OUTER FIELD THICKNESS, SUPERIOR QUADRANT
C2.A	Treated Eye	Year 1	HEIDELBERG (SPECTRALIS HRA OCT)	202	OUTER FIELD THICKNESS, TEMPORAL QUADRANT
C2.A	Treated Eye	Year 2	HEIDELBERG (SPECTRALIS HRA OCT)	136	CENTRAL SUBFIELD THICKNESS
C2.A	Treated Eye	Year 2	HEIDELBERG (SPECTRALIS HRA OCT)	253	INNER FIELD THICKNESS, INFERIOR QUADRANT
C2.A	Treated Eye	Year 2	HEIDELBERG (SPECTRALIS HRA OCT)	225.5	INNER FIELD THICKNESS, NASAL QUADRANT
C2.A	Treated Eye	Year 2	HEIDELBERG (SPECTRALIS HRA OCT)	215	INNER FIELD THICKNESS, SUPERIOR QUADRANT
C2.A	Treated Eye	Year 2	HEIDELBERG (SPECTRALIS HRA OCT)	204.5	INNER FIELD THICKNESS, TEMPORAL QUADRANT
C2.A	Treated Eye	Year 2	HEIDELBERG (SPECTRALIS HRA OCT)	233	OUTER FIELD THICKNESS, INFERIOR QUADRANT
C2.A	Treated Eye	Year 2	HEIDELBERG (SPECTRALIS HRA OCT)	228.5	OUTER FIELD THICKNESS, NASAL QUADRANT
C2.A	Treated Eye	Year 2	HEIDELBERG (SPECTRALIS HRA OCT)	216	OUTER FIELD THICKNESS, SUPERIOR QUADRANT
C2.A	Treated Eye	Year 2	HEIDELBERG (SPECTRALIS HRA OCT)	200.5	OUTER FIELD THICKNESS, TEMPORAL QUADRANT
C2.A	Untreated Eye	40% loss from pre-treat		87.6	CENTRAL SUBFIELD THICKNESS
C2.A	Untreated Eye	40% loss from pre-treat		136.8	INNER FIELD THICKNESS, INFERIOR QUADRANT
C2.A	Untreated Eye	40% loss from pre-treat		124.35	INNER FIELD THICKNESS, NASAL QUADRANT
C2.A	Untreated Eye	40% loss from pre-treat		126.9	INNER FIELD THICKNESS, SUPERIOR QUADRANT
C2.A	Untreated Eye	40% loss from pre-treat		121.65	INNER FIELD THICKNESS, TEMPORAL QUADRANT
C2.A	Untreated Eye	40% loss from pre-treat		130.5	OUTER FIELD THICKNESS, INFERIOR QUADRANT
C2.A	Untreated Eye	40% loss from pre-treat		128.7	OUTER FIELD THICKNESS, NASAL QUADRANT
C2.A	Untreated Eye	40% loss from pre-treat		118.05	OUTER FIELD THICKNESS, SUPERIOR QUADRANT
C2.A	Untreated Eye	Bas-Derived	HEIDELBERG (SPECTRALIS HRA OCT)	145	CENTRAL SUBFIELD THICKNESS
C2.A	Untreated Eye	Bas-Derived	HEIDELBERG (SPECTRALIS HRA OCT)	225.5	INNER FIELD THICKNESS, INFERIOR QUADRANT
C2.A	Untreated Eye	Bas-Derived	HEIDELBERG (SPECTRALIS HRA OCT)	208.5	INNER FIELD THICKNESS, NASAL QUADRANT
C2.A	Untreated Eye	Bas-Derived	HEIDELBERG (SPECTRALIS HRA OCT)	214.5	INNER FIELD THICKNESS, SUPERIOR QUADRANT
C2.A	Untreated Eye	Bas-Derived	HEIDELBERG (SPECTRALIS HRA OCT)	202.5	INNER FIELD THICKNESS, TEMPORAL QUADRANT
C2.A	Untreated Eye	Bas-Derived	HEIDELBERG (SPECTRALIS HRA OCT)	217.5	OUTER FIELD THICKNESS, INFERIOR QUADRANT
C2.A	Untreated Eye	Bas-Derived	HEIDELBERG (SPECTRALIS HRA OCT)	214.333	OUTER FIELD THICKNESS, NASAL QUADRANT
C2.A	Untreated Eye	Bas-Derived	HEIDELBERG (SPECTRALIS HRA OCT)	197.5	OUTER FIELD THICKNESS, SUPERIOR QUADRANT
C2.A	Untreated Eye	Day 15	HEIDELBERG (SPECTRALIS HRA OCT)	145.5	CENTRAL SUBFIELD THICKNESS
C2.A	Untreated Eye	Day 15	HEIDELBERG (SPECTRALIS HRA OCT)	222	INNER FIELD THICKNESS, INFERIOR QUADRANT
C2.A	Untreated Eye	Day 15	HEIDELBERG (SPECTRALIS HRA OCT)	213	INNER FIELD THICKNESS, NASAL QUADRANT
C2.A	Untreated Eye	Day 15	HEIDELBERG (SPECTRALIS HRA OCT)	223	INNER FIELD THICKNESS, SUPERIOR QUADRANT
C2.A	Untreated Eye	Day 15	HEIDELBERG (SPECTRALIS HRA OCT)	202.5	INNER FIELD THICKNESS, TEMPORAL QUADRANT
C2.A	Untreated Eye	Day 15	HEIDELBERG (SPECTRALIS HRA OCT)	223	OUTER FIELD THICKNESS, INFERIOR QUADRANT
C2.A	Untreated Eye	Day 15	HEIDELBERG (SPECTRALIS HRA OCT)	214.5	OUTER FIELD THICKNESS, NASAL QUADRANT
C2.A	Untreated Eye	Day 15	HEIDELBERG (SPECTRALIS HRA OCT)	196	OUTER FIELD THICKNESS, SUPERIOR QUADRANT
C2.A	Untreated Eye	Month 1	HEIDELBERG (SPECTRALIS HRA OCT)	148	CENTRAL SUBFIELD THICKNESS
C2.A	Untreated Eye	Month 1	HEIDELBERG (SPECTRALIS HRA OCT)	221.5	INNER FIELD THICKNESS, INFERIOR QUADRANT
C2.A	Untreated Eye	Month 1	HEIDELBERG (SPECTRALIS HRA OCT)	213.5	INNER FIELD THICKNESS, NASAL QUADRANT
C2.A	Untreated Eye	Month 1	HEIDELBERG (SPECTRALIS HRA OCT)	221.5	INNER FIELD THICKNESS, SUPERIOR QUADRANT
C2.A	Untreated Eye	Month 1	HEIDELBERG (SPECTRALIS HRA OCT)	202	INNER FIELD THICKNESS, TEMPORAL QUADRANT
C2.A	Untreated Eye	Month 1	HEIDELBERG (SPECTRALIS HRA OCT)	225	OUTER FIELD THICKNESS, INFERIOR QUADRANT
C2.A	Untreated Eye	Month 1	HEIDELBERG (SPECTRALIS HRA OCT)	215.5	OUTER FIELD THICKNESS, NASAL QUADRANT
C2.A	Untreated Eye	Month 1	HEIDELBERG (SPECTRALIS HRA OCT)	197	OUTER FIELD THICKNESS, SUPERIOR QUADRANT
C2.A	Untreated Eye	Month 1	HEIDELBERG (SPECTRALIS HRA OCT)	195.5	OUTER FIELD THICKNESS, TEMPORAL QUADRANT
C2.A	Untreated Eye	Month 3	HEIDELBERG (SPECTRALIS HRA OCT)	147	CENTRAL SUBFIELD THICKNESS
C2.A	Untreated Eye	Month 3	HEIDELBERG (SPECTRALIS HRA OCT)	231.5	INNER FIELD THICKNESS, INFERIOR QUADRANT
C2.A	Untreated Eye	Month 3	HEIDELBERG (SPECTRALIS HRA OCT)	213	INNER FIELD THICKNESS, NASAL QUADRANT
C2.A	Untreated Eye	Month 3	HEIDELBERG (SPECTRALIS HRA OCT)	215	INNER FIELD THICKNESS, SUPERIOR QUADRANT
C2.A	Untreated Eye	Month 3	HEIDELBERG (SPECTRALIS HRA OCT)	205	INNER FIELD THICKNESS, TEMPORAL QUADRANT
C2.A	Untreated Eye	Month 3	HEIDELBERG (SPECTRALIS HRA OCT)	225.5	OUTER FIELD THICKNESS, INFERIOR QUADRANT
C2.A	Untreated Eye	Month 3	HEIDELBERG (SPECTRALIS HRA OCT)	216	OUTER FIELD THICKNESS, NASAL QUADRANT
C2.A	Untreated Eye	Month 3	HEIDELBERG (SPECTRALIS HRA OCT)	197.5	OUTER FIELD THICKNESS, SUPERIOR QUADRANT
C2.A	Untreated Eye	Month 3	HEIDELBERG (SPECTRALIS HRA OCT)	198.5	OUTER FIELD THICKNESS, TEMPORAL QUADRANT
C2.A	Untreated Eye	Month 6	HEIDELBERG (SPECTRALIS HRA OCT)	145	CENTRAL SUBFIELD THICKNESS
C2.A	Untreated Eye	Month 6	HEIDELBERG (SPECTRALIS HRA OCT)	231	INNER FIELD THICKNESS, INFERIOR QUADRANT
C2.A	Untreated Eye	Month 6	HEIDELBERG (SPECTRALIS HRA OCT)	209.5	INNER FIELD THICKNESS, NASAL QUADRANT
C2.A	Untreated Eye	Month 6	HEIDELBERG (SPECTRALIS HRA OCT)	212	INNER FIELD THICKNESS, SUPERIOR QUADRANT
C2.A	Untreated Eye	Month 6	HEIDELBERG (SPECTRALIS HRA OCT)	204	INNER FIELD THICKNESS, TEMPORAL QUADRANT
C2.A	Untreated Eye	Month 6	HEIDELBERG (SPECTRALIS HRA OCT)	221.5	OUTER FIELD THICKNESS, INFERIOR QUADRANT
C2.A	Untreated Eye	Month 6	HEIDELBERG (SPECTRALIS HRA OCT)	214.5	OUTER FIELD THICKNESS, NASAL QUADRANT
C2.A	Untreated Eye	Month 6	HEIDELBERG (SPECTRALIS HRA OCT)	199	OUTER FIELD THICKNESS, SUPERIOR QUADRANT
C2.A	Untreated Eye	Month 6	HEIDELBERG (SPECTRALIS HRA OCT)	197	OUTER FIELD THICKNESS, TEMPORAL QUADRANT
C2.A	Untreated Eye	Month 9	HEIDELBERG (SPECTRALIS HRA OCT)	148.5	CENTRAL SUBFIELD THICKNESS
C2.A	Untreated Eye	Month 9	HEIDELBERG (SPECTRALIS HRA OCT)	232.5	INNER FIELD THICKNESS, INFERIOR QUADRANT
C2.A	Untreated Eye	Month 9	HEIDELBERG (SPECTRALIS HRA OCT)	213	INNER FIELD THICKNESS, NASAL QUADRANT
C2.A	Untreated Eye	Month 9	HEIDELBERG (SPECTRALIS HRA OCT)	208	INNER FIELD THICKNESS, SUPERIOR QUADRANT
C2.A	Untreated Eye	Month 9	HEIDELBERG (SPECTRALIS HRA OCT)	201.5	INNER FIELD THICKNESS, TEMPORAL QUADRANT
C2.A	Untreated Eye	Month 9	HEIDELBERG (SPECTRALIS HRA OCT)	221.5	OUTER FIELD THICKNESS, INFERIOR QUADRANT
C2.A	Untreated Eye	Month 9	HEIDELBERG (SPECTRALIS HRA OCT)	214	OUTER FIELD THICKNESS, NASAL QUADRANT
C2.A	Untreated Eye	Month 9	HEIDELBERG (SPECTRALIS HRA OCT)	195	OUTER FIELD THICKNESS, SUPERIOR QUADRANT
C2.A	Untreated Eye	Month 9	HEIDELBERG (SPECTRALIS HRA OCT)	195	OUTER FIELD THICKNESS, TEMPORAL QUADRANT
C2.A	Untreated Eye	Scr 1	HEIDELBERG (SPECTRALIS HRA OCT)	147	CENTRAL SUBFIELD THICKNESS
C2.A	Untreated Eye	Scr 1	HEIDELBERG (SPECTRALIS HRA OCT)	224	INNER FIELD THICKNESS, INFERIOR QUADRANT
C2.A	Untreated Eye	Scr 1	HEIDELBERG (SPECTRALIS HRA OCT)	210	INNER FIELD THICKNESS, NASAL QUADRANT
C2.A	Untreated Eye	Scr 1	HEIDELBERG (SPECTRALIS HRA OCT)	212	INNER FIELD THICKNESS, SUPERIOR QUADRANT
C2.A	Untreated Eye	Scr 1	HEIDELBERG (SPECTRALIS HRA OCT)	203	INNER FIELD THICKNESS, TEMPORAL QUADRANT
C2.A	Untreated Eye	Scr 1	HEIDELBERG (SPECTRALIS HRA OCT)	221	OUTER FIELD THICKNESS, INFERIOR QUADRANT
C2.A	Untreated Eye	Scr 1	HEIDELBERG (SPECTRALIS HRA OCT)	214	OUTER FIELD THICKNESS, NASAL QUADRANT
C2.A	Untreated Eye	Scr 1	HEIDELBERG (SPECTRALIS HRA OCT)	196	OUTER FIELD THICKNESS, SUPERIOR QUADRANT
C2.A	Untreated Eye	Scr 2	HEIDELBERG (SPECTRALIS HRA OCT)	145	CENTRAL SUBFIELD THICKNESS
C2.A	Untreated Eye	Scr 2	HEIDELBERG (SPECTRALIS HRA OCT)	232	INNER FIELD THICKNESS, INFERIOR QUADRANT
C2.A	Untreated Eye	Scr 2	HEIDELBERG (SPECTRALIS HRA OCT)	204.5	INNER FIELD THICKNESS, NASAL QUADRANT
C2.A	Untreated Eye	Scr 2	HEIDELBERG (SPECTRALIS HRA OCT)	211	INNER FIELD THICKNESS, SUPERIOR QUADRANT
C2.A	Untreated Eye	Scr 2	HEIDELBERG (SPECTRALIS HRA OCT)	202.5	INNER FIELD THICKNESS, TEMPORAL QUADRANT
C2.A	Untreated Eye	Scr 2	HEIDELBERG (SPECTRALIS HRA OCT)	214	OUTER FIELD THICKNESS, INFERIOR QUADRANT
C2.A	Untreated Eye	Scr 2	HEIDELBERG (SPECTRALIS HRA OCT)	215	OUTER FIELD THICKNESS, NASAL QUADRANT
C2.A	Untreated Eye	Scr 2	HEIDELBERG (SPECTRALIS HRA OCT)	197.5	OUTER FIELD THICKNESS, SUPERIOR QUADRANT
C2.A	Untreated Eye	Year 1	HEIDELBERG (SPECTRALIS HRA OCT)	146	CENTRAL SUBFIELD THICKNESS
C2.A	Untreated Eye	Year 1	HEIDELBERG (SPECTRALIS HRA OCT)	237	INNER FIELD THICKNESS, INFERIOR QUADRANT
C2.A	Untreated Eye	Year 1	HEIDELBERG (SPECTRALIS HRA OCT)	216	INNER FIELD THICKNESS, NASAL QUADRANT
C2.A	Untreated Eye	Year 1	HEIDELBERG (SPECTRALIS HRA OCT)	210	INNER FIELD THICKNESS, SUPERIOR QUADRANT
C2.A	Untreated Eye	Year 1	HEIDELBERG (SPECTRALIS HRA OCT)	204	INNER FIELD THICKNESS, TEMPORAL QUADRANT
C2.A	Untreated Eye	Year 1	HEIDELBERG (SPECTRALIS HRA OCT)	224	OUTER FIELD THICKNESS, INFERIOR QUADRANT
C2.A	Untreated Eye	Year 1	HEIDELBERG (SPECTRALIS HRA OCT)	216	OUTER FIELD THICKNESS, NASAL QUADRANT
C2.A	Untreated Eye	Year 1	HEIDELBERG (SPECTRALIS HRA OCT)	197	OUTER FIELD THICKNESS, SUPERIOR QUADRANT
C2.A	Untreated Eye	Year 2	HEIDELBERG (SPECTRALIS HRA OCT)	145	CENTRAL SUBFIELD THICKNESS
C2.A	Untreated Eye	Year 2	HEIDELBERG (SPECTRALIS HRA OCT)	233.5	INNER FIELD THICKNESS, INFERIOR QUADRANT
C2.A	Untreated Eye	Year 2	HEIDELBERG (SPECTRALIS HRA OCT)	215.5	INNER FIELD THICKNESS, NASAL QUADRANT
C2.A	Untreated Eye	Year 2	HEIDELBERG (SPECTRALIS HRA OCT)	204	INNER FIELD THICKNESS, SUPERIOR QUADRANT
C2.A	Untreated Eye	Year 2	HEIDELBERG (SPECTRALIS HRA OCT)	207	INNER FIELD THICKNESS, TEMPORAL QUADRANT
C2.A	Untreated Eye	Year 2	HEIDELBERG (SPECTRALIS HRA OCT)	221.5	OUTER FIELD THICKNESS, INFERIOR QUADRANT
C2.A	Untreated Eye	Year 2	HEIDELBERG (SPECTRALIS HRA OCT)	214	OUTER FIELD THICKNESS, NASAL QUADRANT
C2.A	Untreated Eye	Year 2	HEIDELBERG (SPECTRALIS HRA OCT)	193	OUTER FIELD THICKNESS, SUPERIOR QUADRANT
C2.A	Untreated Eye	Year 2	HEIDELBERG (SPECTRALIS HRA OCT)	196	OUTER FIELD THICKNESS, TEMPORAL QUADRANT
C2.B	Treated Eye	40% loss from pre-treat		98.25	CENTRAL SUBFIELD THICKNESS
C2.B	Treated Eye	40% loss from pre-treat		159.45	INNER FIELD THICKNESS, INFERIOR QUADRANT
C2.B	Treated Eye	40% loss from pre-treat		155.55	INNER FIELD THICKNESS, NASAL QUADRANT
C2.B	Treated Eye	40% loss from pre-treat		159.75	INNER FIELD THICKNESS, SUPERIOR QUADRANT
C2.B	Treated Eye	40% loss from pre-treat		149.1	INNER FIELD THICKNESS, TEMPORAL QUADRANT
C2.B	Treated Eye	40% loss from pre-treat		152.55	OUTER FIELD THICKNESS, INFERIOR QUADRANT
C2.B	Treated Eye	40% loss from pre-treat		165.15	OUTER FIELD THICKNESS, NASAL QUADRANT
C2.B	Treated Eye	40% loss from pre-treat		155.85	OUTER FIELD THICKNESS, SUPERIOR QUADRANT
C2.B	Treated Eye	40% loss from pre-treat		154.8	OUTER FIELD THICKNESS, TEMPORAL QUADRANT
C2.B	Treated Eye	Bas-Derived	HEIDELBERG (SPECTRALIS HRA OCT)	163.75	CENTRAL SUBFIELD THICKNESS
C2.B	Treated Eye	Bas-Derived	HEIDELBERG (SPECTRALIS HRA OCT)	265.75	INNER FIELD THICKNESS, INFERIOR QUADRANT
C2.B	Treated Eye	Bas-Derived	HEIDELBERG (SPECTRALIS HRA OCT)	259.25	INNER FIELD THICKNESS, NASAL QUADRANT
C2.B	Treated Eye	Bas-Derived	HEIDELBERG (SPECTRALIS HRA OCT)	266.25	INNER FIELD THICKNESS, SUPERIOR QUADRANT
C2.B	Treated Eye	Bas-Derived	HEIDELBERG (SPECTRALIS HRA OCT)	248.5	INNER FIELD THICKNESS, TEMPORAL QUADRANT
C2.B	Treated Eye	Bas-Derived	HEIDELBERG (SPECTRALIS HRA OCT)	254.25	OUTER FIELD THICKNESS, INFERIOR QUADRANT
C2.B	Treated Eye	Bas-Derived	HEIDELBERG (SPECTRALIS HRA OCT)	275.25	OUTER FIELD THICKNESS, NASAL QUADRANT
C2.B	Treated Eye	Bas-Derived	HEIDELBERG (SPECTRALIS HRA OCT)	259.75	OUTER FIELD THICKNESS, SUPERIOR QUADRANT
C2.B	Treated Eye	Bas-Derived	HEIDELBERG (SPECTRALIS HRA OCT)	258	OUTER FIELD THICKNESS, TEMPORAL QUADRANT
C2.B	Treated Eye	Day 15	HEIDELBERG (SPECTRALIS HRA OCT)	135	CENTRAL SUBFIELD THICKNESS
C2.B	Treated Eye	Day 15	HEIDELBERG (SPECTRALIS HRA OCT)	248.5	INNER FIELD THICKNESS, INFERIOR QUADRANT
C2.B	Treated Eye	Day 15	HEIDELBERG (SPECTRALIS HRA OCT)	245.5	INNER FIELD THICKNESS, NASAL QUADRANT
C2.B	Treated Eye	Day 15	HEIDELBERG (SPECTRALIS HRA OCT)	254	INNER FIELD THICKNESS, SUPERIOR QUADRANT
C2.B	Treated Eye	Day 15	HEIDELBERG (SPECTRALIS HRA OCT)	235	INNER FIELD THICKNESS, TEMPORAL QUADRANT
C2.B	Treated Eye	Day 15	HEIDELBERG (SPECTRALIS HRA OCT)	259	OUTER FIELD THICKNESS, INFERIOR QUADRANT
C2.B	Treated Eye	Day 15	HEIDELBERG (SPECTRALIS HRA OCT)	275	OUTER FIELD THICKNESS, NASAL QUADRANT
C2.B	Treated Eye	Day 15	HEIDELBERG (SPECTRALIS HRA OCT)	256	OUTER FIELD THICKNESS, SUPERIOR QUADRANT
C2.B	Treated Eye	Day 15	HEIDELBERG (SPECTRALIS HRA OCT)	254	OUTER FIELD THICKNESS, TEMPORAL QUADRANT
C2.B	Treated Eye	Month 1	HEIDELBERG (SPECTRALIS HRA OCT)	136	CENTRAL SUBFIELD THICKNESS
C2.B	Treated Eye	Month 1	HEIDELBERG (SPECTRALIS HRA OCT)	244	INNER FIELD THICKNESS, INFERIOR QUADRANT
C2.B	Treated Eye	Month 1	HEIDELBERG (SPECTRALIS HRA OCT)	247	INNER FIELD THICKNESS, NASAL QUADRANT
C2.B	Treated Eye	Month 1	HEIDELBERG (SPECTRALIS HRA OCT)	261	INNER FIELD THICKNESS, SUPERIOR QUADRANT
C2.B	Treated Eye	Month 1	HEIDELBERG (SPECTRALIS HRA OCT)	237	INNER FIELD THICKNESS, TEMPORAL QUADRANT
C2.B	Treated Eye	Month 1	HEIDELBERG (SPECTRALIS HRA OCT)	262	OUTER FIELD THICKNESS, INFERIOR QUADRANT
C2.B	Treated Eye	Month 1	HEIDELBERG (SPECTRALIS HRA OCT)	277	OUTER FIELD THICKNESS, NASAL QUADRANT
C2.B	Treated Eye	Month 1	HEIDELBERG (SPECTRALIS HRA OCT)	257	OUTER FIELD THICKNESS, SUPERIOR QUADRANT
C2.B	Treated Eye	Month 1	HEIDELBERG (SPECTRALIS HRA OCT)	257	OUTER FIELD THICKNESS, TEMPORAL QUADRANT
C2.B	Treated Eye	Month 3	HEIDELBERG (SPECTRALIS HRA OCT)	144	CENTRAL SUBFIELD THICKNESS
C2.B	Treated Eye	Month 3	HEIDELBERG (SPECTRALIS HRA OCT)	252.5	INNER FIELD THICKNESS, INFERIOR QUADRANT
C2.B	Treated Eye	Month 3	HEIDELBERG (SPECTRALIS HRA OCT)	248	INNER FIELD THICKNESS, NASAL QUADRANT
C2.B	Treated Eye	Month 3	HEIDELBERG (SPECTRALIS HRA OCT)	251	INNER FIELD THICKNESS, SUPERIOR QUADRANT
C2.B	Treated Eye	Month 3	HEIDELBERG (SPECTRALIS HRA OCT)	238	INNER FIELD THICKNESS, TEMPORAL QUADRANT
C2.B	Treated Eye	Month 3	HEIDELBERG (SPECTRALIS HRA OCT)	261.5	OUTER FIELD THICKNESS, INFERIOR QUADRANT
C2.B	Treated Eye	Month 3	HEIDELBERG (SPECTRALIS HRA OCT)	279.5	OUTER FIELD THICKNESS, NASAL QUADRANT
C2.B	Treated Eye	Month 3	HEIDELBERG (SPECTRALIS HRA OCT)	265.5	OUTER FIELD THICKNESS, SUPERIOR QUADRANT
C2.B	Treated Eye	Month 3	HEIDELBERG (SPECTRALIS HRA OCT)	258.5	OUTER FIELD THICKNESS, TEMPORAL QUADRANT
C2.B	Treated Eye	Month 6	HEIDELBERG (SPECTRALIS HRA OCT)	144	CENTRAL SUBFIELD THICKNESS
C2.B	Treated Eye	Month 6	HEIDELBERG (SPECTRALIS HRA OCT)	245.5	INNER FIELD THICKNESS, INFERIOR QUADRANT
C2.B	Treated Eye	Month 6	HEIDELBERG (SPECTRALIS HRA OCT)	245	INNER FIELD THICKNESS, NASAL QUADRANT
C2.B	Treated Eye	Month 6	HEIDELBERG (SPECTRALIS HRA OCT)	255	INNER FIELD THICKNESS, SUPERIOR QUADRANT
C2.B	Treated Eye	Month 6	HEIDELBERG (SPECTRALIS HRA OCT)	240	INNER FIELD THICKNESS, TEMPORAL QUADRANT
C2.B	Treated Eye	Month 6	HEIDELBERG (SPECTRALIS HRA OCT)	259.5	OUTER FIELD THICKNESS, INFERIOR QUADRANT
C2.B	Treated Eye	Month 6	HEIDELBERG (SPECTRALIS HRA OCT)	272	OUTER FIELD THICKNESS, NASAL QUADRANT
C2.B	Treated Eye	Month 6	HEIDELBERG (SPECTRALIS HRA OCT)	258.5	OUTER FIELD THICKNESS, SUPERIOR QUADRANT
C2.B	Treated Eye	Month 6	HEIDELBERG (SPECTRALIS HRA OCT)	253	OUTER FIELD THICKNESS, TEMPORAL QUADRANT
C2.B	Treated Eye	Month 9	HEIDELBERG (SPECTRALIS HRA OCT)	140	CENTRAL SUBFIELD THICKNESS
C2.B	Treated Eye	Month 9	HEIDELBERG (SPECTRALIS HRA OCT)	242.5	INNER FIELD THICKNESS, INFERIOR QUADRANT
C2.B	Treated Eye	Month 9	HEIDELBERG (SPECTRALIS HRA OCT)	242	INNER FIELD THICKNESS, NASAL QUADRANT
C2.B	Treated Eye	Month 9	HEIDELBERG (SPECTRALIS HRA OCT)	244.5	INNER FIELD THICKNESS, SUPERIOR QUADRANT
C2.B	Treated Eye	Month 9	HEIDELBERG (SPECTRALIS HRA OCT)	232.5	INNER FIELD THICKNESS, TEMPORAL QUADRANT
C2.B	Treated Eye	Month 9	HEIDELBERG (SPECTRALIS HRA OCT)	255	OUTER FIELD THICKNESS, INFERIOR QUADRANT
C2.B	Treated Eye	Month 9	HEIDELBERG (SPECTRALIS HRA OCT)	270	OUTER FIELD THICKNESS, NASAL QUADRANT
C2.B	Treated Eye	Month 9	HEIDELBERG (SPECTRALIS HRA OCT)	256	OUTER FIELD THICKNESS, SUPERIOR QUADRANT
C2.B	Treated Eye	Month 9	HEIDELBERG (SPECTRALIS HRA OCT)	250.5	OUTER FIELD THICKNESS, TEMPORAL QUADRANT
C2.B	Treated Eye	Scr 1	HEIDELBERG (SPECTRALIS HRA OCT)	164.5	CENTRAL SUBFIELD THICKNESS
C2.B	Treated Eye	Scr 1	HEIDELBERG (SPECTRALIS HRA OCT)	265.5	INNER FIELD THICKNESS, INFERIOR QUADRANT
C2.B	Treated Eye	Scr 1	HEIDELBERG (SPECTRALIS HRA OCT)	258.5	INNER FIELD THICKNESS, NASAL QUADRANT
C2.B	Treated Eye	Scr 1	HEIDELBERG (SPECTRALIS HRA OCT)	266.5	INNER FIELD THICKNESS, SUPERIOR QUADRANT
C2.B	Treated Eye	Scr 1	HEIDELBERG (SPECTRALIS HRA OCT)	248	INNER FIELD THICKNESS, TEMPORAL QUADRANT
C2.B	Treated Eye	Scr 1	HEIDELBERG (SPECTRALIS HRA OCT)	251.5	OUTER FIELD THICKNESS, INFERIOR QUADRANT
C2.B	Treated Eye	Scr 1	HEIDELBERG (SPECTRALIS HRA OCT)	275.5	OUTER FIELD THICKNESS, NASAL QUADRANT
C2.B	Treated Eye	Scr 1	HEIDELBERG (SPECTRALIS HRA OCT)	262	OUTER FIELD THICKNESS, SUPERIOR QUADRANT
C2.B	Treated Eye	Scr 1	HEIDELBERG (SPECTRALIS HRA OCT)	257.5	OUTER FIELD THICKNESS, TEMPORAL QUADRANT
C2.B	Treated Eye	Scr 2	HEIDELBERG (SPECTRALIS HRA OCT)	163	CENTRAL SUBFIELD THICKNESS
C2.B	Treated Eye	Scr 2	HEIDELBERG (SPECTRALIS HRA OCT)	266	INNER FIELD THICKNESS, INFERIOR QUADRANT
C2.B	Treated Eye	Scr 2	HEIDELBERG (SPECTRALIS HRA OCT)	260	INNER FIELD THICKNESS, NASAL QUADRANT
C2.B	Treated Eye	Scr 2	HEIDELBERG (SPECTRALIS HRA OCT)	266	INNER FIELD THICKNESS, SUPERIOR QUADRANT
C2.B	Treated Eye	Scr 2	HEIDELBERG (SPECTRALIS HRA OCT)	249	INNER FIELD THICKNESS, TEMPORAL QUADRANT
C2.B	Treated Eye	Scr 2	HEIDELBERG (SPECTRALIS HRA OCT)	257	OUTER FIELD THICKNESS, INFERIOR QUADRANT
C2.B	Treated Eye	Scr 2	HEIDELBERG (SPECTRALIS HRA OCT)	275	OUTER FIELD THICKNESS, NASAL QUADRANT
C2.B	Treated Eye	Scr 2	HEIDELBERG (SPECTRALIS HRA OCT)	257.5	OUTER FIELD THICKNESS, SUPERIOR QUADRANT
C2.B	Treated Eye	Scr 2	HEIDELBERG (SPECTRALIS HRA OCT)	258.5	OUTER FIELD THICKNESS, TEMPORAL QUADRANT
C2.B	Treated Eye	Year 1	HEIDELBERG (SPECTRALIS HRA OCT)	148	CENTRAL SUBFIELD THICKNESS
C2.B	Treated Eye	Year 1	HEIDELBERG (SPECTRALIS HRA OCT)	254	INNER FIELD THICKNESS, INFERIOR QUADRANT
C2.B	Treated Eye	Year 1	HEIDELBERG (SPECTRALIS HRA OCT)	243	INNER FIELD THICKNESS, NASAL QUADRANT
C2.B	Treated Eye	Year 1	HEIDELBERG (SPECTRALIS HRA OCT)	235	INNER FIELD THICKNESS, SUPERIOR QUADRANT
C2.B	Treated Eye	Year 1	HEIDELBERG (SPECTRALIS HRA OCT)	236	INNER FIELD THICKNESS, TEMPORAL QUADRANT
C2.B	Treated Eye	Year 1	HEIDELBERG (SPECTRALIS HRA OCT)	261	OUTER FIELD THICKNESS, INFERIOR QUADRANT
C2.B	Treated Eye	Year 1	HEIDELBERG (SPECTRALIS HRA OCT)	278	OUTER FIELD THICKNESS, NASAL QUADRANT
C2.B	Treated Eye	Year 1	HEIDELBERG (SPECTRALIS HRA OCT)	267	OUTER FIELD THICKNESS, SUPERIOR QUADRANT
C2.B	Treated Eye	Year 1	HEIDELBERG (SPECTRALIS HRA OCT)	260	OUTER FIELD THICKNESS, TEMPORAL QUADRANT
C2.B	Treated Eye	Year 2	HEIDELBERG (SPECTRALIS HRA OCT)	139	CENTRAL SUBFIELD THICKNESS
C2.B	Treated Eye	Year 2	HEIDELBERG (SPECTRALIS HRA OCT)	245	INNER FIELD THICKNESS, NASAL QUADRANT
C2.B	Treated Eye	Year 2	HEIDELBERG (SPECTRALIS HRA OCT)	244	INNER FIELD THICKNESS, SUPERIOR QUADRANT
C2.B	Treated Eye	Year 2	HEIDELBERG (SPECTRALIS HRA OCT)	230	INNER FIELD THICKNESS, TEMPORAL QUADRANT
C2.B	Treated Eye	Year 2	HEIDELBERG (SPECTRALIS HRA OCT)	265.5	OUTER FIELD THICKNESS, TEMPORAL QUADRANT
C2.B	Untreated Eye	40% loss from pre-treat		94.65	CENTRAL SUBFIELD THICKNESS
C2.B	Untreated Eye	40% loss from pre-treat		159.3	INNER FIELD THICKNESS, INFERIOR QUADRANT
C2.B	Untreated Eye	40% loss from pre-treat		153.6	INNER FIELD THICKNESS, NASAL QUADRANT
C2.B	Untreated Eye	40% loss from pre-treat		160.05	INNER FIELD THICKNESS, SUPERIOR QUADRANT
C2.B	Untreated Eye	40% loss from pre-treat		148.5	INNER FIELD THICKNESS, TEMPORAL QUADRANT
C2.B	Untreated Eye	40% loss from pre-treat		150.6	OUTER FIELD THICKNESS, INFERIOR QUADRANT
C2.B	Untreated Eye	40% loss from pre-treat		165.45	OUTER FIELD THICKNESS, NASAL QUADRANT
C2.B	Untreated Eye	40% loss from pre-treat		158.25	OUTER FIELD THICKNESS, SUPERIOR QUADRANT
C2.B	Untreated Eye	40% loss from pre-treat		154.2	OUTER FIELD THICKNESS, TEMPORAL QUADRANT
C2.B	Untreated Eye	Bas-Derived	HEIDELBERG (SPECTRALIS HRA OCT)	157.75	CENTRAL SUBFIELD THICKNESS
C2.B	Untreated Eye	Bas-Derived	HEIDELBERG (SPECTRALIS HRA OCT)	265.5	INNER FIELD THICKNESS, INFERIOR QUADRANT
C2.B	Untreated Eye	Bas-Derived	HEIDELBERG (SPECTRALIS HRA OCT)	256	INNER FIELD THICKNESS, NASAL QUADRANT
C2.B	Untreated Eye	Bas-Derived	HEIDELBERG (SPECTRALIS HRA OCT)	266.75	INNER FIELD THICKNESS, SUPERIOR QUADRANT
C2.B	Untreated Eye	Bas-Derived	HEIDELBERG (SPECTRALIS HRA OCT)	247.5	INNER FIELD THICKNESS, TEMPORAL QUADRANT
C2.B	Untreated Eye	Bas-Derived	HEIDELBERG (SPECTRALIS HRA OCT)	251	OUTER FIELD THICKNESS, INFERIOR QUADRANT
C2.B	Untreated Eye	Bas-Derived	HEIDELBERG (SPECTRALIS HRA OCT)	275.75	OUTER FIELD THICKNESS, NASAL QUADRANT
C2.B	Untreated Eye	Bas-Derived	HEIDELBERG (SPECTRALIS HRA OCT)	263.75	OUTER FIELD THICKNESS, SUPERIOR QUADRANT
C2.B	Untreated Eye	Bas-Derived	HEIDELBERG (SPECTRALIS HRA OCT)	257	OUTER FIELD THICKNESS, TEMPORAL QUADRANT
C2.B	Untreated Eye	Day 15	HEIDELBERG (SPECTRALIS HRA OCT)	158	CENTRAL SUBFIELD THICKNESS
C2.B	Untreated Eye	Day 15	HEIDELBERG (SPECTRALIS HRA OCT)	266	INNER FIELD THICKNESS, INFERIOR QUADRANT
C2.B	Untreated Eye	Day 15	HEIDELBERG (SPECTRALIS HRA OCT)	257	INNER FIELD THICKNESS, NASAL QUADRANT
C2.B	Untreated Eye	Day 15	HEIDELBERG (SPECTRALIS HRA OCT)	261.5	INNER FIELD THICKNESS, SUPERIOR QUADRANT
C2.B	Untreated Eye	Day 15	HEIDELBERG (SPECTRALIS HRA OCT)	241	INNER FIELD THICKNESS, TEMPORAL QUADRANT
C2.B	Untreated Eye	Day 15	HEIDELBERG (SPECTRALIS HRA OCT)	251	OUTER FIELD THICKNESS, INFERIOR QUADRANT
C2.B	Untreated Eye	Day 15	HEIDELBERG (SPECTRALIS HRA OCT)	275	OUTER FIELD THICKNESS, NASAL QUADRANT
C2.B	Untreated Eye	Day 15	HEIDELBERG (SPECTRALIS HRA OCT)	266	OUTER FIELD THICKNESS, SUPERIOR QUADRANT
C2.B	Untreated Eye	Day 15	HEIDELBERG (SPECTRALIS HRA OCT)	260	OUTER FIELD THICKNESS, TEMPORAL QUADRANT
C2.B	Untreated Eye	Month 1	HEIDELBERG (SPECTRALIS HRA OCT)	159	CENTRAL SUBFIELD THICKNESS
C2.B	Untreated Eye	Month 1	HEIDELBERG (SPECTRALIS HRA OCT)	259	INNER FIELD THICKNESS, INFERIOR QUADRANT
C2.B	Untreated Eye	Month 1	HEIDELBERG (SPECTRALIS HRA OCT)	257	INNER FIELD THICKNESS, NASAL QUADRANT
C2.B	Untreated Eye	Month 1	HEIDELBERG (SPECTRALIS HRA OCT)	267	INNER FIELD THICKNESS, SUPERIOR QUADRANT
C2.B	Untreated Eye	Month 1	HEIDELBERG (SPECTRALIS HRA OCT)	242	INNER FIELD THICKNESS, TEMPORAL QUADRANT
C2.B	Untreated Eye	Month 1	HEIDELBERG (SPECTRALIS HRA OCT)	251	OUTER FIELD THICKNESS, INFERIOR QUADRANT
C2.B	Untreated Eye	Month 1	HEIDELBERG (SPECTRALIS HRA OCT)	274	OUTER FIELD THICKNESS, NASAL QUADRANT
C2.B	Untreated Eye	Month 1	HEIDELBERG (SPECTRALIS HRA OCT)	264	OUTER FIELD THICKNESS, SUPERIOR QUADRANT
C2.B	Untreated Eye	Month 1	HEIDELBERG (SPECTRALIS HRA OCT)	259	OUTER FIELD THICKNESS, TEMPORAL QUADRANT
C2.B	Untreated Eye	Month 3	HEIDELBERG (SPECTRALIS HRA OCT)	164	CENTRAL SUBFIELD THICKNESS
C2.B	Untreated Eye	Month 3	HEIDELBERG (SPECTRALIS HRA OCT)	268.5	INNER FIELD THICKNESS, INFERIOR QUADRANT
C2.B	Untreated Eye	Month 3	HEIDELBERG (SPECTRALIS HRA OCT)	255.5	INNER FIELD THICKNESS, NASAL QUADRANT
C2.B	Untreated Eye	Month 3	HEIDELBERG (SPECTRALIS HRA OCT)	248.5	INNER FIELD THICKNESS, SUPERIOR QUADRANT
C2.B	Untreated Eye	Month 3	HEIDELBERG (SPECTRALIS HRA OCT)	238.5	INNER FIELD THICKNESS, TEMPORAL QUADRANT
C2.B	Untreated Eye	Month 3	HEIDELBERG (SPECTRALIS HRA OCT)	245.5	OUTER FIELD THICKNESS, INFERIOR QUADRANT
C2.B	Untreated Eye	Month 3	HEIDELBERG (SPECTRALIS HRA OCT)	274	OUTER FIELD THICKNESS, NASAL QUADRANT
C2.B	Untreated Eye	Month 3	HEIDELBERG (SPECTRALIS HRA OCT)	268	OUTER FIELD THICKNESS, SUPERIOR QUADRANT
C2.B	Untreated Eye	Month 3	HEIDELBERG (SPECTRALIS HRA OCT)	257.5	OUTER FIELD THICKNESS, TEMPORAL QUADRANT
C2.B	Untreated Eye	Month 6	HEIDELBERG (SPECTRALIS HRA OCT)	157.5	CENTRAL SUBFIELD THICKNESS
C2.B	Untreated Eye	Month 6	HEIDELBERG (SPECTRALIS HRA OCT)	259	INNER FIELD THICKNESS, INFERIOR QUADRANT
C2.B	Untreated Eye	Month 6	HEIDELBERG (SPECTRALIS HRA OCT)	251.5	INNER FIELD THICKNESS, NASAL QUADRANT
C2.B	Untreated Eye	Month 6	HEIDELBERG (SPECTRALIS HRA OCT)	260.5	INNER FIELD THICKNESS, SUPERIOR QUADRANT
C2.B	Untreated Eye	Month 6	HEIDELBERG (SPECTRALIS HRA OCT)	242	INNER FIELD THICKNESS, TEMPORAL QUADRANT
C2.B	Untreated Eye	Month 6	HEIDELBERG (SPECTRALIS HRA OCT)	248	OUTER FIELD THICKNESS, INFERIOR QUADRANT
C2.B	Untreated Eye	Month 6	HEIDELBERG (SPECTRALIS HRA OCT)	273	OUTER FIELD THICKNESS, NASAL QUADRANT
C2.B	Untreated Eye	Month 6	HEIDELBERG (SPECTRALIS HRA OCT)	261	OUTER FIELD THICKNESS, SUPERIOR QUADRANT
C2.B	Untreated Eye	Month 6	HEIDELBERG (SPECTRALIS HRA OCT)	254.5	OUTER FIELD THICKNESS, TEMPORAL QUADRANT
C2.B	Untreated Eye	Month 9	HEIDELBERG (SPECTRALIS HRA OCT)	153.5	CENTRAL SUBFIELD THICKNESS
C2.B	Untreated Eye	Month 9	HEIDELBERG (SPECTRALIS HRA OCT)	252.5	INNER FIELD THICKNESS, INFERIOR QUADRANT
C2.B	Untreated Eye	Month 9	HEIDELBERG (SPECTRALIS HRA OCT)	246	INNER FIELD THICKNESS, NASAL QUADRANT
C2.B	Untreated Eye	Month 9	HEIDELBERG (SPECTRALIS HRA OCT)	253	INNER FIELD THICKNESS, SUPERIOR QUADRANT
C2.B	Untreated Eye	Month 9	HEIDELBERG (SPECTRALIS HRA OCT)	235	INNER FIELD THICKNESS, TEMPORAL QUADRANT
C2.B	Untreated Eye	Month 9	HEIDELBERG (SPECTRALIS HRA OCT)	251	OUTER FIELD THICKNESS, INFERIOR QUADRANT
C2.B	Untreated Eye	Month 9	HEIDELBERG (SPECTRALIS HRA OCT)	274	OUTER FIELD THICKNESS, NASAL QUADRANT
C2.B	Untreated Eye	Month 9	HEIDELBERG (SPECTRALIS HRA OCT)	268	OUTER FIELD THICKNESS, SUPERIOR QUADRANT
C2.B	Untreated Eye	Month 9	HEIDELBERG (SPECTRALIS HRA OCT)	258	OUTER FIELD THICKNESS, TEMPORAL QUADRANT
C2.B	Untreated Eye	Scr 1	HEIDELBERG (SPECTRALIS HRA OCT)	156	CENTRAL SUBFIELD THICKNESS
C2.B	Untreated Eye	Scr 1	HEIDELBERG (SPECTRALIS HRA OCT)	262	INNER FIELD THICKNESS, INFERIOR QUADRANT
C2.B	Untreated Eye	Scr 1	HEIDELBERG (SPECTRALIS HRA OCT)	257	INNER FIELD THICKNESS, NASAL QUADRANT
C2.B	Untreated Eye	Scr 1	HEIDELBERG (SPECTRALIS HRA OCT)	270	INNER FIELD THICKNESS, SUPERIOR QUADRANT
C2.B	Untreated Eye	Scr 1	HEIDELBERG (SPECTRALIS HRA OCT)	249	INNER FIELD THICKNESS, TEMPORAL QUADRANT
C2.B	Untreated Eye	Scr 1	HEIDELBERG (SPECTRALIS HRA OCT)	253	OUTER FIELD THICKNESS, INFERIOR QUADRANT
C2.B	Untreated Eye	Scr 1	HEIDELBERG (SPECTRALIS HRA OCT)	275	OUTER FIELD THICKNESS, NASAL QUADRANT
C2.B	Untreated Eye	Scr 1	HEIDELBERG (SPECTRALIS HRA OCT)	262	OUTER FIELD THICKNESS, SUPERIOR QUADRANT
C2.B	Untreated Eye	Scr 1	HEIDELBERG (SPECTRALIS HRA OCT)	256	OUTER FIELD THICKNESS, TEMPORAL QUADRANT
C2.B	Untreated Eye	Scr 2	HEIDELBERG (SPECTRALIS HRA OCT)	159.5	CENTRAL SUBFIELD THICKNESS
C2.B	Untreated Eye	Scr 2	HEIDELBERG (SPECTRALIS HRA OCT)	269	INNER FIELD THICKNESS, INFERIOR QUADRANT
C2.B	Untreated Eye	Scr 2	HEIDELBERG (SPECTRALIS HRA OCT)	255	INNER FIELD THICKNESS, NASAL QUADRANT
C2.B	Untreated Eye	Scr 2	HEIDELBERG (SPECTRALIS HRA OCT)	263.5	INNER FIELD THICKNESS, SUPERIOR QUADRANT
C2.B	Untreated Eye	Scr 2	HEIDELBERG (SPECTRALIS HRA OCT)	246	INNER FIELD THICKNESS, TEMPORAL QUADRANT
C2.B	Untreated Eye	Scr 2	HEIDELBERG (SPECTRALIS HRA OCT)	249	OUTER FIELD THICKNESS, INFERIOR QUADRANT
C2.B	Untreated Eye	Scr 2	HEIDELBERG (SPECTRALIS HRA OCT)	276.5	OUTER FIELD THICKNESS, NASAL QUADRANT
C2.B	Untreated Eye	Scr 2	HEIDELBERG (SPECTRALIS HRA OCT)	265.5	OUTER FIELD THICKNESS, SUPERIOR QUADRANT
C2.B	Untreated Eye	Scr 2	HEIDELBERG (SPECTRALIS HRA OCT)	258	OUTER FIELD THICKNESS, TEMPORAL QUADRANT
C2.B	Untreated Eye	Year 1	HEIDELBERG (SPECTRALIS HRA OCT)	158	CENTRAL SUBFIELD THICKNESS
C2.B	Untreated Eye	Year 1	HEIDELBERG (SPECTRALIS HRA OCT)	257	INNER FIELD THICKNESS, INFERIOR QUADRANT
C2.B	Untreated Eye	Year 1	HEIDELBERG (SPECTRALIS HRA OCT)	252	INNER FIELD THICKNESS, NASAL QUADRANT
C2.B	Untreated Eye	Year 1	HEIDELBERG (SPECTRALIS HRA OCT)	264	INNER FIELD THICKNESS, SUPERIOR QUADRANT
C2.B	Untreated Eye	Year 1	HEIDELBERG (SPECTRALIS HRA OCT)	242	INNER FIELD THICKNESS, TEMPORAL QUADRANT
C2.B	Untreated Eye	Year 1	HEIDELBERG (SPECTRALIS HRA OCT)	251.5	OUTER FIELD THICKNESS, INFERIOR QUADRANT
C2.B	Untreated Eye	Year 1	HEIDELBERG (SPECTRALIS HRA OCT)	277	OUTER FIELD THICKNESS, NASAL QUADRANT
C2.B	Untreated Eye	Year 1	HEIDELBERG (SPECTRALIS HRA OCT)	269.5	OUTER FIELD THICKNESS, SUPERIOR QUADRANT
C2.B	Untreated Eye	Year 1	HEIDELBERG (SPECTRALIS HRA OCT)	259	OUTER FIELD THICKNESS, TEMPORAL QUADRANT
C2.C	Treated Eye	40% loss from pre-treat		67.8	CENTRAL SUBFIELD THICKNESS
C2.C	Treated Eye	40% loss from pre-treat		130.8	INNER FIELD THICKNESS, INFERIOR QUADRANT
C2.C	Treated Eye	40% loss from pre-treat		130.5	INNER FIELD THICKNESS, NASAL QUADRANT
C2.C	Treated Eye	40% loss from pre-treat		138.6	INNER FIELD THICKNESS, SUPERIOR QUADRANT
C2.C	Treated Eye	40% loss from pre-treat		121.5	INNER FIELD THICKNESS, TEMPORAL QUADRANT
C2.C	Treated Eye	40% loss from pre-treat		121.8	OUTER FIELD THICKNESS, INFERIOR QUADRANT
C2.C	Treated Eye	40% loss from pre-treat		137.7	OUTER FIELD THICKNESS, NASAL QUADRANT
C2.C	Treated Eye	40% loss from pre-treat		133.8	OUTER FIELD THICKNESS, SUPERIOR QUADRANT
C2.C	Treated Eye	40% loss from pre-treat		126.9	OUTER FIELD THICKNESS, TEMPORAL QUADRANT
C2.C	Treated Eye	Bas-Derived	ZEISS CIRRUS	113	CENTRAL SUBFIELD THICKNESS
C2.C	Treated Eye	Bas-Derived	ZEISS CIRRUS	218	INNER FIELD THICKNESS, INFERIOR QUADRANT
C2.C	Treated Eye	Bas-Derived	ZEISS CIRRUS	217.5	INNER FIELD THICKNESS, NASAL QUADRANT
C2.C	Treated Eye	Bas-Derived	ZEISS CIRRUS	231	INNER FIELD THICKNESS, SUPERIOR QUADRANT
C2.C	Treated Eye	Bas-Derived	ZEISS CIRRUS	202.5	INNER FIELD THICKNESS, TEMPORAL QUADRANT
C2.C	Treated Eye	Bas-Derived	ZEISS CIRRUS	203	OUTER FIELD THICKNESS, INFERIOR QUADRANT
C2.C	Treated Eye	Bas-Derived	ZEISS CIRRUS	229.5	OUTER FIELD THICKNESS, NASAL QUADRANT
C2.C	Treated Eye	Bas-Derived	ZEISS CIRRUS	223	OUTER FIELD THICKNESS, SUPERIOR QUADRANT
C2.C	Treated Eye	Bas-Derived	ZEISS CIRRUS	211.5	OUTER FIELD THICKNESS, TEMPORAL QUADRANT
C2.C	Treated Eye	Day 15	ZEISS CIRRUS	112	CENTRAL SUBFIELD THICKNESS
C2.C	Treated Eye	Day 15	ZEISS CIRRUS	225	INNER FIELD THICKNESS, INFERIOR QUADRANT
C2.C	Treated Eye	Day 15	ZEISS CIRRUS	223	INNER FIELD THICKNESS, NASAL QUADRANT
C2.C	Treated Eye	Day 15	ZEISS CIRRUS	233	INNER FIELD THICKNESS, SUPERIOR QUADRANT
C2.C	Treated Eye	Day 15	ZEISS CIRRUS	206	INNER FIELD THICKNESS, TEMPORAL QUADRANT
C2.C	Treated Eye	Day 15	ZEISS CIRRUS	211	OUTER FIELD THICKNESS, INFERIOR QUADRANT
C2.C	Treated Eye	Day 15	ZEISS CIRRUS	240	OUTER FIELD THICKNESS, NASAL QUADRANT
C2.C	Treated Eye	Day 15	ZEISS CIRRUS	226	OUTER FIELD THICKNESS, SUPERIOR QUADRANT
C2.C	Treated Eye	Day 15	ZEISS CIRRUS	214	OUTER FIELD THICKNESS, TEMPORAL QUADRANT
C2.C	Treated Eye	Month 1	ZEISS CIRRUS	110	CENTRAL SUBFIELD THICKNESS
C2.C	Treated Eye	Month 1	ZEISS CIRRUS	207	INNER FIELD THICKNESS, INFERIOR QUADRANT
C2.C	Treated Eye	Month 1	ZEISS CIRRUS	224	INNER FIELD THICKNESS, NASAL QUADRANT
C2.C	Treated Eye	Month 1	ZEISS CIRRUS	237	INNER FIELD THICKNESS, SUPERIOR QUADRANT
C2.C	Treated Eye	Month 1	ZEISS CIRRUS	206	INNER FIELD THICKNESS, TEMPORAL QUADRANT
C2.C	Treated Eye	Month 1	ZEISS CIRRUS	214	OUTER FIELD THICKNESS, INFERIOR QUADRANT
C2.C	Treated Eye	Month 1	ZEISS CIRRUS	239	OUTER FIELD THICKNESS, NASAL QUADRANT
C2.C	Treated Eye	Month 1	ZEISS CIRRUS	227	OUTER FIELD THICKNESS, SUPERIOR QUADRANT
C2.C	Treated Eye	Month 1	ZEISS CIRRUS	214	OUTER FIELD THICKNESS, TEMPORAL QUADRANT
C2.C	Treated Eye	Month 3	ZEISS CIRRUS	117	CENTRAL SUBFIELD THICKNESS
C2.C	Treated Eye	Month 3	ZEISS CIRRUS	222	INNER FIELD THICKNESS, INFERIOR QUADRANT
C2.C	Treated Eye	Month 3	ZEISS CIRRUS	222	INNER FIELD THICKNESS, NASAL QUADRANT
C2.C	Treated Eye	Month 3	ZEISS CIRRUS	237	INNER FIELD THICKNESS, SUPERIOR QUADRANT
C2.C	Treated Eye	Month 3	ZEISS CIRRUS	210	INNER FIELD THICKNESS, TEMPORAL QUADRANT
C2.C	Treated Eye	Month 3	ZEISS CIRRUS	213	OUTER FIELD THICKNESS, INFERIOR QUADRANT
C2.C	Treated Eye	Month 3	ZEISS CIRRUS	237	OUTER FIELD THICKNESS, NASAL QUADRANT
C2.C	Treated Eye	Month 3	ZEISS CIRRUS	230	OUTER FIELD THICKNESS, SUPERIOR QUADRANT
C2.C	Treated Eye	Month 3	ZEISS CIRRUS	219	OUTER FIELD THICKNESS, TEMPORAL QUADRANT
C2.C	Treated Eye	Month 9	ZEISS CIRRUS	111	CENTRAL SUBFIELD THICKNESS
C2.C	Treated Eye	Month 9	ZEISS CIRRUS	226.5	INNER FIELD THICKNESS, INFERIOR QUADRANT
C2.C	Treated Eye	Month 9	ZEISS CIRRUS	226	INNER FIELD THICKNESS, NASAL QUADRANT
C2.C	Treated Eye	Month 9	ZEISS CIRRUS	237	INNER FIELD THICKNESS, SUPERIOR QUADRANT
C2.C	Treated Eye	Month 9	ZEISS CIRRUS	209.5	INNER FIELD THICKNESS, TEMPORAL QUADRANT
C2.C	Treated Eye	Month 9	ZEISS CIRRUS	209	OUTER FIELD THICKNESS, INFERIOR QUADRANT
C2.C	Treated Eye	Month 9	ZEISS CIRRUS	239.5	OUTER FIELD THICKNESS, NASAL QUADRANT
C2.C	Treated Eye	Month 9	ZEISS CIRRUS	233	OUTER FIELD THICKNESS, SUPERIOR QUADRANT
C2.C	Treated Eye	Month 9	ZEISS CIRRUS	220	OUTER FIELD THICKNESS, TEMPORAL QUADRANT
C2.C	Treated Eye	Scr 1	ZEISS CIRRUS	116	CENTRAL SUBFIELD THICKNESS
C2.C	Treated Eye	Scr 1	ZEISS CIRRUS	217	INNER FIELD THICKNESS, INFERIOR QUADRANT
C2.C	Treated Eye	Scr 1	ZEISS CIRRUS	216	INNER FIELD THICKNESS, NASAL QUADRANT
C2.C	Treated Eye	Scr 1	ZEISS CIRRUS	231	INNER FIELD THICKNESS, SUPERIOR QUADRANT
C2.C	Treated Eye	Scr 1	ZEISS CIRRUS	202	INNER FIELD THICKNESS, TEMPORAL QUADRANT
C2.C	Treated Eye	Scr 1	ZEISS CIRRUS	203	OUTER FIELD THICKNESS, INFERIOR QUADRANT
C2.C	Treated Eye	Scr 1	ZEISS CIRRUS	229	OUTER FIELD THICKNESS, NASAL QUADRANT
C2.C	Treated Eye	Scr 1	ZEISS CIRRUS	221	OUTER FIELD THICKNESS, SUPERIOR QUADRANT
C2.C	Treated Eye	Scr 1	ZEISS CIRRUS	210	OUTER FIELD THICKNESS, TEMPORAL QUADRANT
C2.C	Treated Eye	Scr 2	ZEISS CIRRUS	110	CENTRAL SUBFIELD THICKNESS
C2.C	Treated Eye	Scr 2	ZEISS CIRRUS	219	INNER FIELD THICKNESS, INFERIOR QUADRANT
C2.C	Treated Eye	Scr 2	ZEISS CIRRUS	219	INNER FIELD THICKNESS, NASAL QUADRANT
C2.C	Treated Eye	Scr 2	ZEISS CIRRUS	231	INNER FIELD THICKNESS, SUPERIOR QUADRANT
C2.C	Treated Eye	Scr 2	ZEISS CIRRUS	203	INNER FIELD THICKNESS, TEMPORAL QUADRANT
C2.C	Treated Eye	Scr 2	ZEISS CIRRUS	203	OUTER FIELD THICKNESS, INFERIOR QUADRANT
C2.C	Treated Eye	Scr 2	ZEISS CIRRUS	230	OUTER FIELD THICKNESS, NASAL QUADRANT
C2.C	Treated Eye	Scr 2	ZEISS CIRRUS	225	OUTER FIELD THICKNESS, SUPERIOR QUADRANT
C2.C	Treated Eye	Scr 2	ZEISS CIRRUS	213	OUTER FIELD THICKNESS, TEMPORAL QUADRANT
C2.C	Treated Eye	Year 1	ZEISS CIRRUS	112	CENTRAL SUBFIELD THICKNESS
C2.C	Treated Eye	Year 1	ZEISS CIRRUS	229	INNER FIELD THICKNESS, INFERIOR QUADRANT
C2.C	Treated Eye	Year 1	ZEISS CIRRUS	224	INNER FIELD THICKNESS, NASAL QUADRANT
C2.C	Treated Eye	Year 1	ZEISS CIRRUS	236	INNER FIELD THICKNESS, SUPERIOR QUADRANT
C2.C	Treated Eye	Year 1	ZEISS CIRRUS	209	INNER FIELD THICKNESS, TEMPORAL QUADRANT
C2.C	Treated Eye	Year 1	ZEISS CIRRUS	210	OUTER FIELD THICKNESS, INFERIOR QUADRANT
C2.C	Treated Eye	Year 1	ZEISS CIRRUS	238	OUTER FIELD THICKNESS, NASAL QUADRANT
C2.C	Treated Eye	Year 1	ZEISS CIRRUS	231	OUTER FIELD THICKNESS, SUPERIOR QUADRANT
C2.C	Treated Eye	Year 1	ZEISS CIRRUS	218	OUTER FIELD THICKNESS, TEMPORAL QUADRANT
C2.C	Untreated Eye	40% loss from pre-treat		64.2	CENTRAL SUBFIELD THICKNESS
C2.C	Untreated Eye	40% loss from pre-treat		133.95	INNER FIELD THICKNESS, INFERIOR QUADRANT
C2.C	Untreated Eye	40% loss from pre-treat		141.6	INNER FIELD THICKNESS, NASAL QUADRANT
C2.C	Untreated Eye	40% loss from pre-treat		137.4	INNER FIELD THICKNESS, SUPERIOR QUADRANT
C2.C	Untreated Eye	40% loss from pre-treat		124.8	INNER FIELD THICKNESS, TEMPORAL QUADRANT
C2.C	Untreated Eye	40% loss from pre-treat		115.5	OUTER FIELD THICKNESS, INFERIOR QUADRANT
C2.C	Untreated Eye	40% loss from pre-treat		137.1	OUTER FIELD THICKNESS, NASAL QUADRANT
C2.C	Untreated Eye	40% loss from pre-treat		135.6	OUTER FIELD THICKNESS, SUPERIOR QUADRANT
C2.C	Untreated Eye	40% loss from pre-treat		126	OUTER FIELD THICKNESS, TEMPORAL QUADRANT
C2.C	Untreated Eye	Bas-Derived	ZEISS CIRRUS	107	CENTRAL SUBFIELD THICKNESS
C2.C	Untreated Eye	Bas-Derived	ZEISS CIRRUS	223.25	INNER FIELD THICKNESS, INFERIOR QUADRANT
C2.C	Untreated Eye	Bas-Derived	ZEISS CIRRUS	236	INNER FIELD THICKNESS, NASAL QUADRANT
C2.C	Untreated Eye	Bas-Derived	ZEISS CIRRUS	229	INNER FIELD THICKNESS, SUPERIOR QUADRANT
C2.C	Untreated Eye	Bas-Derived	ZEISS CIRRUS	208	INNER FIELD THICKNESS, TEMPORAL QUADRANT
C2.C	Untreated Eye	Bas-Derived	ZEISS CIRRUS	192.5	OUTER FIELD THICKNESS, INFERIOR QUADRANT
C2.C	Untreated Eye	Bas-Derived	ZEISS CIRRUS	228.5	OUTER FIELD THICKNESS, NASAL QUADRANT
C2.C	Untreated Eye	Bas-Derived	ZEISS CIRRUS	226	OUTER FIELD THICKNESS, SUPERIOR QUADRANT
C2.C	Untreated Eye	Bas-Derived	ZEISS CIRRUS	210	OUTER FIELD THICKNESS, TEMPORAL QUADRANT
C2.C	Untreated Eye	Day 15	ZEISS CIRRUS	114.5	CENTRAL SUBFIELD THICKNESS
C2.C	Untreated Eye	Day 15	ZEISS CIRRUS	227.5	INNER FIELD THICKNESS, INFERIOR QUADRANT
C2.C	Untreated Eye	Day 15	ZEISS CIRRUS	234	INNER FIELD THICKNESS, NASAL QUADRANT
C2.C	Untreated Eye	Day 15	ZEISS CIRRUS	227	INNER FIELD THICKNESS, SUPERIOR QUADRANT
C2.C	Untreated Eye	Day 15	ZEISS CIRRUS	208	INNER FIELD THICKNESS, TEMPORAL QUADRANT
C2.C	Untreated Eye	Day 15	ZEISS CIRRUS	190	OUTER FIELD THICKNESS, INFERIOR QUADRANT
C2.C	Untreated Eye	Day 15	ZEISS CIRRUS	228	OUTER FIELD THICKNESS, NASAL QUADRANT
C2.C	Untreated Eye	Day 15	ZEISS CIRRUS	228	OUTER FIELD THICKNESS, SUPERIOR QUADRANT
C2.C	Untreated Eye	Day 15	ZEISS CIRRUS	211	OUTER FIELD THICKNESS, TEMPORAL QUADRANT
C2.C	Untreated Eye	Month 1	ZEISS CIRRUS	108	CENTRAL SUBFIELD THICKNESS
C2.C	Untreated Eye	Month 1	ZEISS CIRRUS	219	INNER FIELD THICKNESS, INFERIOR QUADRANT
C2.C	Untreated Eye	Month 1	ZEISS CIRRUS	235	INNER FIELD THICKNESS, NASAL QUADRANT
C2.C	Untreated Eye	Month 1	ZEISS CIRRUS	232	INNER FIELD THICKNESS, SUPERIOR QUADRANT
C2.C	Untreated Eye	Month 1	ZEISS CIRRUS	208	INNER FIELD THICKNESS, TEMPORAL QUADRANT
C2.C	Untreated Eye	Month 1	ZEISS CIRRUS	190	OUTER FIELD THICKNESS, INFERIOR QUADRANT
C2.C	Untreated Eye	Month 1	ZEISS CIRRUS	229	OUTER FIELD THICKNESS, NASAL QUADRANT
C2.C	Untreated Eye	Month 1	ZEISS CIRRUS	224	OUTER FIELD THICKNESS, SUPERIOR QUADRANT
C2.C	Untreated Eye	Month 1	ZEISS CIRRUS	208	OUTER FIELD THICKNESS, TEMPORAL QUADRANT
C2.C	Untreated Eye	Month 3	ZEISS CIRRUS	121	CENTRAL SUBFIELD THICKNESS
C2.C	Untreated Eye	Month 3	ZEISS CIRRUS	224	INNER FIELD THICKNESS, INFERIOR QUADRANT
C2.C	Untreated Eye	Month 3	ZEISS CIRRUS	238	INNER FIELD THICKNESS, NASAL QUADRANT
C2.C	Untreated Eye	Month 3	ZEISS CIRRUS	228	INNER FIELD THICKNESS, SUPERIOR QUADRANT
C2.C	Untreated Eye	Month 3	ZEISS CIRRUS	209	INNER FIELD THICKNESS, TEMPORAL QUADRANT
C2.C	Untreated Eye	Month 3	ZEISS CIRRUS	189	OUTER FIELD THICKNESS, INFERIOR QUADRANT
C2.C	Untreated Eye	Month 3	ZEISS CIRRUS	226	OUTER FIELD THICKNESS, NASAL QUADRANT
C2.C	Untreated Eye	Month 3	ZEISS CIRRUS	227	OUTER FIELD THICKNESS, SUPERIOR QUADRANT
C2.C	Untreated Eye	Month 3	ZEISS CIRRUS	209	OUTER FIELD THICKNESS, TEMPORAL QUADRANT
C2.C	Untreated Eye	Month 9	ZEISS CIRRUS	148	CENTRAL SUBFIELD THICKNESS
C2.C	Untreated Eye	Month 9	ZEISS CIRRUS	222.5	INNER FIELD THICKNESS, INFERIOR QUADRANT
C2.C	Untreated Eye	Month 9	ZEISS CIRRUS	239	INNER FIELD THICKNESS, NASAL QUADRANT
C2.C	Untreated Eye	Month 9	ZEISS CIRRUS	233	INNER FIELD THICKNESS, SUPERIOR QUADRANT
C2.C	Untreated Eye	Month 9	ZEISS CIRRUS	213	INNER FIELD THICKNESS, TEMPORAL QUADRANT
C2.C	Untreated Eye	Month 9	ZEISS CIRRUS	184	OUTER FIELD THICKNESS, INFERIOR QUADRANT
C2.C	Untreated Eye	Month 9	ZEISS CIRRUS	226	OUTER FIELD THICKNESS, NASAL QUADRANT
C2.C	Untreated Eye	Month 9	ZEISS CIRRUS	224	OUTER FIELD THICKNESS, SUPERIOR QUADRANT
C2.C	Untreated Eye	Month 9	ZEISS CIRRUS	208	OUTER FIELD THICKNESS, TEMPORAL QUADRANT
C2.C	Untreated Eye	Scr 1	ZEISS CIRRUS	218	INNER FIELD THICKNESS, INFERIOR QUADRANT
C2.C	Untreated Eye	Scr 1	ZEISS CIRRUS	234	INNER FIELD THICKNESS, NASAL QUADRANT
C2.C	Untreated Eye	Scr 1	ZEISS CIRRUS	230	INNER FIELD THICKNESS, SUPERIOR QUADRANT
C2.C	Untreated Eye	Scr 1	ZEISS CIRRUS	207	INNER FIELD THICKNESS, TEMPORAL QUADRANT
C2.C	Untreated Eye	Scr 1	ZEISS CIRRUS	193	OUTER FIELD THICKNESS, INFERIOR QUADRANT
C2.C	Untreated Eye	Scr 1	ZEISS CIRRUS	227	OUTER FIELD THICKNESS, NASAL QUADRANT
C2.C	Untreated Eye	Scr 1	ZEISS CIRRUS	222	OUTER FIELD THICKNESS, SUPERIOR QUADRANT
C2.C	Untreated Eye	Scr 1	ZEISS CIRRUS	209	OUTER FIELD THICKNESS, TEMPORAL QUADRANT
C2.C	Untreated Eye	Scr 2	ZEISS CIRRUS	107	CENTRAL SUBFIELD THICKNESS
C2.C	Untreated Eye	Scr 2	ZEISS CIRRUS	228.5	INNER FIELD THICKNESS, INFERIOR QUADRANT
C2.C	Untreated Eye	Scr 2	ZEISS CIRRUS	238	INNER FIELD THICKNESS, NASAL QUADRANT
C2.C	Untreated Eye	Scr 2	ZEISS CIRRUS	228	INNER FIELD THICKNESS, SUPERIOR QUADRANT
C2.C	Untreated Eye	Scr 2	ZEISS CIRRUS	209	INNER FIELD THICKNESS, TEMPORAL QUADRANT
C2.C	Untreated Eye	Scr 2	ZEISS CIRRUS	192	OUTER FIELD THICKNESS, INFERIOR QUADRANT
C2.C	Untreated Eye	Scr 2	ZEISS CIRRUS	230	OUTER FIELD THICKNESS, NASAL QUADRANT
C2.C	Untreated Eye	Scr 2	ZEISS CIRRUS	230	OUTER FIELD THICKNESS, SUPERIOR QUADRANT
C2.C	Untreated Eye	Scr 2	ZEISS CIRRUS	211	OUTER FIELD THICKNESS, TEMPORAL QUADRANT
C2.C	Untreated Eye	Year 1	ZEISS CIRRUS	136	CENTRAL SUBFIELD THICKNESS
C2.C	Untreated Eye	Year 1	ZEISS CIRRUS	233	INNER FIELD THICKNESS, INFERIOR QUADRANT
C2.C	Untreated Eye	Year 1	ZEISS CIRRUS	242	INNER FIELD THICKNESS, NASAL QUADRANT
C2.C	Untreated Eye	Year 1	ZEISS CIRRUS	228	INNER FIELD THICKNESS, SUPERIOR QUADRANT
C2.C	Untreated Eye	Year 1	ZEISS CIRRUS	212	INNER FIELD THICKNESS, TEMPORAL QUADRANT
C2.C	Untreated Eye	Year 1	ZEISS CIRRUS	185	OUTER FIELD THICKNESS, INFERIOR QUADRANT
C2.C	Untreated Eye	Year 1	ZEISS CIRRUS	223	OUTER FIELD THICKNESS, NASAL QUADRANT
C2.C	Untreated Eye	Year 1	ZEISS CIRRUS	224	OUTER FIELD THICKNESS, SUPERIOR QUADRANT
C2.C	Untreated Eye	Year 1	ZEISS CIRRUS	208	OUTER FIELD THICKNESS, TEMPORAL QUADRANT
C3.A	Treated Eye	40% loss from pre-treat		110.467	CENTRAL SUBFIELD THICKNESS
C3.A	Treated Eye	40% loss from pre-treat		173.4	INNER FIELD THICKNESS, INFERIOR QUADRANT
C3.A	Treated Eye	40% loss from pre-treat		177.467	INNER FIELD THICKNESS, NASAL QUADRANT
C3.A	Treated Eye	40% loss from pre-treat		171.8	INNER FIELD THICKNESS, SUPERIOR QUADRANT
C3.A	Treated Eye	40% loss from pre-treat		157.133	INNER FIELD THICKNESS, TEMPORAL QUADRANT
C3.A	Treated Eye	40% loss from pre-treat		162.867	OUTER FIELD THICKNESS, INFERIOR QUADRANT
C3.A	Treated Eye	40% loss from pre-treat		172.467	OUTER FIELD THICKNESS, NASAL QUADRANT
C3.A	Treated Eye	40% loss from pre-treat		152.667	OUTER FIELD THICKNESS, SUPERIOR QUADRANT
C3.A	Treated Eye	40% loss from pre-treat		144.933	OUTER FIELD THICKNESS, TEMPORAL QUADRANT
C3.A	Treated Eye	Bas-Derived	HEIDELBERG (SPECTRALIS HRA OCT)	184.333	CENTRAL SUBFIELD THICKNESS
C3.A	Treated Eye	Bas-Derived	HEIDELBERG (SPECTRALIS HRA OCT)	289	INNER FIELD THICKNESS, INFERIOR QUADRANT
C3.A	Treated Eye	Bas-Derived	HEIDELBERG (SPECTRALIS HRA OCT)	296.333	INNER FIELD THICKNESS, NASAL QUADRANT
C3.A	Treated Eye	Bas-Derived	HEIDELBERG (SPECTRALIS HRA OCT)	288	INNER FIELD THICKNESS, SUPERIOR QUADRANT
C3.A	Treated Eye	Bas-Derived	HEIDELBERG (SPECTRALIS HRA OCT)	262.667	INNER FIELD THICKNESS, TEMPORAL QUADRANT
C3.A	Treated Eye	Bas-Derived	HEIDELBERG (SPECTRALIS HRA OCT)	271.333	OUTER FIELD THICKNESS, INFERIOR QUADRANT
C3.A	Treated Eye	Bas-Derived	HEIDELBERG (SPECTRALIS HRA OCT)	288.333	OUTER FIELD THICKNESS, NASAL QUADRANT
C3.A	Treated Eye	Bas-Derived	HEIDELBERG (SPECTRALIS HRA OCT)	254.333	OUTER FIELD THICKNESS, SUPERIOR QUADRANT
C3.A	Treated Eye	Bas-Derived	HEIDELBERG (SPECTRALIS HRA OCT)	241.667	OUTER FIELD THICKNESS, TEMPORAL QUADRANT
C3.A	Treated Eye	Day 15	HEIDELBERG (SPECTRALIS HRA OCT)	173	CENTRAL SUBFIELD THICKNESS
C3.A	Treated Eye	Day 15	HEIDELBERG (SPECTRALIS HRA OCT)	292	INNER FIELD THICKNESS, INFERIOR QUADRANT
C3.A	Treated Eye	Day 15	HEIDELBERG (SPECTRALIS HRA OCT)	300	INNER FIELD THICKNESS, NASAL QUADRANT
C3.A	Treated Eye	Day 15	HEIDELBERG (SPECTRALIS HRA OCT)	285	INNER FIELD THICKNESS, SUPERIOR QUADRANT
C3.A	Treated Eye	Day 15	HEIDELBERG (SPECTRALIS HRA OCT)	258	INNER FIELD THICKNESS, TEMPORAL QUADRANT
C3.A	Treated Eye	Day 15	HEIDELBERG (SPECTRALIS HRA OCT)	283	OUTER FIELD THICKNESS, INFERIOR QUADRANT
C3.A	Treated Eye	Day 15	HEIDELBERG (SPECTRALIS HRA OCT)	293	OUTER FIELD THICKNESS, NASAL QUADRANT
C3.A	Treated Eye	Day 15	HEIDELBERG (SPECTRALIS HRA OCT)	259	OUTER FIELD THICKNESS, SUPERIOR QUADRANT
C3.A	Treated Eye	Day 15	HEIDELBERG (SPECTRALIS HRA OCT)	247	OUTER FIELD THICKNESS, TEMPORAL QUADRANT
C3.A	Treated Eye	Month 1	HEIDELBERG (SPECTRALIS HRA OCT)	178	CENTRAL SUBFIELD THICKNESS
C3.A	Treated Eye	Month 1	HEIDELBERG (SPECTRALIS HRA OCT)	290.5	INNER FIELD THICKNESS, INFERIOR QUADRANT
C3.A	Treated Eye	Month 1	HEIDELBERG (SPECTRALIS HRA OCT)	295	INNER FIELD THICKNESS, NASAL QUADRANT
C3.A	Treated Eye	Month 1	HEIDELBERG (SPECTRALIS HRA OCT)	277	INNER FIELD THICKNESS, SUPERIOR QUADRANT
C3.A	Treated Eye	Month 1	HEIDELBERG (SPECTRALIS HRA OCT)	252	INNER FIELD THICKNESS, TEMPORAL QUADRANT
C3.A	Treated Eye	Month 1	HEIDELBERG (SPECTRALIS HRA OCT)	282	OUTER FIELD THICKNESS, INFERIOR QUADRANT
C3.A	Treated Eye	Month 1	HEIDELBERG (SPECTRALIS HRA OCT)	291	OUTER FIELD THICKNESS, NASAL QUADRANT
C3.A	Treated Eye	Month 1	HEIDELBERG (SPECTRALIS HRA OCT)	255	OUTER FIELD THICKNESS, SUPERIOR QUADRANT
C3.A	Treated Eye	Month 1	HEIDELBERG (SPECTRALIS HRA OCT)	244.5	OUTER FIELD THICKNESS, TEMPORAL QUADRANT
C3.A	Treated Eye	Month 9	HEIDELBERG (SPECTRALIS HRA OCT)	161	CENTRAL SUBFIELD THICKNESS
C3.A	Treated Eye	Month 9	HEIDELBERG (SPECTRALIS HRA OCT)	302	INNER FIELD THICKNESS, INFERIOR QUADRANT
C3.A	Treated Eye	Month 9	HEIDELBERG (SPECTRALIS HRA OCT)	302	INNER FIELD THICKNESS, NASAL QUADRANT
C3.A	Treated Eye	Month 9	HEIDELBERG (SPECTRALIS HRA OCT)	295	INNER FIELD THICKNESS, SUPERIOR QUADRANT
C3.A	Treated Eye	Month 9	HEIDELBERG (SPECTRALIS HRA OCT)	264	INNER FIELD THICKNESS, TEMPORAL QUADRANT
C3.A	Treated Eye	Month 9	HEIDELBERG (SPECTRALIS HRA OCT)	272	OUTER FIELD THICKNESS, INFERIOR QUADRANT
C3.A	Treated Eye	Month 9	HEIDELBERG (SPECTRALIS HRA OCT)	281	OUTER FIELD THICKNESS, NASAL QUADRANT
C3.A	Treated Eye	Month 9	HEIDELBERG (SPECTRALIS HRA OCT)	254	OUTER FIELD THICKNESS, SUPERIOR QUADRANT
C3.A	Treated Eye	Month 9	HEIDELBERG (SPECTRALIS HRA OCT)	240	OUTER FIELD THICKNESS, TEMPORAL QUADRANT
C3.A	Treated Eye	Scr 1	HEIDELBERG (SPECTRALIS HRA OCT)	178	CENTRAL SUBFIELD THICKNESS
C3.A	Treated Eye	Scr 1	HEIDELBERG (SPECTRALIS HRA OCT)	285	INNER FIELD THICKNESS, INFERIOR QUADRANT
C3.A	Treated Eye	Scr 1	HEIDELBERG (SPECTRALIS HRA OCT)	290	INNER FIELD THICKNESS, NASAL QUADRANT
C3.A	Treated Eye	Scr 1	HEIDELBERG (SPECTRALIS HRA OCT)	285	INNER FIELD THICKNESS, SUPERIOR QUADRANT
C3.A	Treated Eye	Scr 1	HEIDELBERG (SPECTRALIS HRA OCT)	259	INNER FIELD THICKNESS, TEMPORAL QUADRANT
C3.A	Treated Eye	Scr 1	HEIDELBERG (SPECTRALIS HRA OCT)	271	OUTER FIELD THICKNESS, INFERIOR QUADRANT
C3.A	Treated Eye	Scr 1	HEIDELBERG (SPECTRALIS HRA OCT)	282	OUTER FIELD THICKNESS, NASAL QUADRANT
C3.A	Treated Eye	Scr 1	HEIDELBERG (SPECTRALIS HRA OCT)	252	OUTER FIELD THICKNESS, SUPERIOR QUADRANT
C3.A	Treated Eye	Scr 1	HEIDELBERG (SPECTRALIS HRA OCT)	241	OUTER FIELD THICKNESS, TEMPORAL QUADRANT
C3.A	Treated Eye	Scr 2	HEIDELBERG (SPECTRALIS HRA OCT)	190	CENTRAL SUBFIELD THICKNESS
C3.A	Treated Eye	Scr 2	HEIDELBERG (SPECTRALIS HRA OCT)	293	INNER FIELD THICKNESS, INFERIOR QUADRANT
C3.A	Treated Eye	Scr 2	HEIDELBERG (SPECTRALIS HRA OCT)	301	INNER FIELD THICKNESS, NASAL QUADRANT
C3.A	Treated Eye	Scr 2	HEIDELBERG (SPECTRALIS HRA OCT)	286	INNER FIELD THICKNESS, SUPERIOR QUADRANT
C3.A	Treated Eye	Scr 2	HEIDELBERG (SPECTRALIS HRA OCT)	264	INNER FIELD THICKNESS, TEMPORAL QUADRANT
C3.A	Treated Eye	Scr 2	HEIDELBERG (SPECTRALIS HRA OCT)	272	OUTER FIELD THICKNESS, INFERIOR QUADRANT
C3.A	Treated Eye	Scr 2	HEIDELBERG (SPECTRALIS HRA OCT)	292	OUTER FIELD THICKNESS, NASAL QUADRANT
C3.A	Treated Eye	Scr 2	HEIDELBERG (SPECTRALIS HRA OCT)	257	OUTER FIELD THICKNESS, SUPERIOR QUADRANT
C3.A	Treated Eye	Scr 2	HEIDELBERG (SPECTRALIS HRA OCT)	242	OUTER FIELD THICKNESS, TEMPORAL QUADRANT
C3.A	Treated Eye	Year 1	HEIDELBERG (SPECTRALIS HRA OCT)	167.5	CENTRAL SUBFIELD THICKNESS
C3.A	Treated Eye	Year 1	HEIDELBERG (SPECTRALIS HRA OCT)	306	INNER FIELD THICKNESS, INFERIOR QUADRANT
C3.A	Treated Eye	Year 1	HEIDELBERG (SPECTRALIS HRA OCT)	301	INNER FIELD THICKNESS, NASAL QUADRANT
C3.A	Treated Eye	Year 1	HEIDELBERG (SPECTRALIS HRA OCT)	291.5	INNER FIELD THICKNESS, SUPERIOR QUADRANT
C3.A	Treated Eye	Year 1	HEIDELBERG (SPECTRALIS HRA OCT)	269	INNER FIELD THICKNESS, TEMPORAL QUADRANT
C3.A	Treated Eye	Year 1	HEIDELBERG (SPECTRALIS HRA OCT)	265	OUTER FIELD THICKNESS, INFERIOR QUADRANT
C3.A	Treated Eye	Year 1	HEIDELBERG (SPECTRALIS HRA OCT)	274	OUTER FIELD THICKNESS, NASAL QUADRANT
C3.A	Treated Eye	Year 1	HEIDELBERG (SPECTRALIS HRA OCT)	251	OUTER FIELD THICKNESS, SUPERIOR QUADRANT
C3.A	Treated Eye	Year 1	HEIDELBERG (SPECTRALIS HRA OCT)	241	OUTER FIELD THICKNESS, TEMPORAL QUADRANT
C3.A	Untreated Eye	40% loss from pre-treat		98.1333	CENTRAL SUBFIELD THICKNESS
C3.A	Untreated Eye	40% loss from pre-treat		162.667	INNER FIELD THICKNESS, INFERIOR QUADRANT
C3.A	Untreated Eye	40% loss from pre-treat		172.6	INNER FIELD THICKNESS, NASAL QUADRANT
C3.A	Untreated Eye	40% loss from pre-treat		177.133	INNER FIELD THICKNESS, SUPERIOR QUADRANT
C3.A	Untreated Eye	40% loss from pre-treat		143.2	INNER FIELD THICKNESS, TEMPORAL QUADRANT
C3.A	Untreated Eye	40% loss from pre-treat		151.933	OUTER FIELD THICKNESS, INFERIOR QUADRANT
C3.A	Untreated Eye	40% loss from pre-treat		175.667	OUTER FIELD THICKNESS, NASAL QUADRANT
C3.A	Untreated Eye	40% loss from pre-treat		151.533	OUTER FIELD THICKNESS, SUPERIOR QUADRANT
C3.A	Untreated Eye	40% loss from pre-treat		137.267	OUTER FIELD THICKNESS, TEMPORAL QUADRANT
C3.A	Untreated Eye	Bas-Derived	HEIDELBERG (SPECTRALIS HRA OCT)	163.667	CENTRAL SUBFIELD THICKNESS
C3.A	Untreated Eye	Bas-Derived	HEIDELBERG (SPECTRALIS HRA OCT)	272.333	INNER FIELD THICKNESS, INFERIOR QUADRANT
C3.A	Untreated Eye	Bas-Derived	HEIDELBERG (SPECTRALIS HRA OCT)	288	INNER FIELD THICKNESS, NASAL QUADRANT
C3.A	Untreated Eye	Bas-Derived	HEIDELBERG (SPECTRALIS HRA OCT)	294.667	INNER FIELD THICKNESS, SUPERIOR QUADRANT
C3.A	Untreated Eye	Bas-Derived	HEIDELBERG (SPECTRALIS HRA OCT)	239	INNER FIELD THICKNESS, TEMPORAL QUADRANT
C3.A	Untreated Eye	Bas-Derived	HEIDELBERG (SPECTRALIS HRA OCT)	254.667	OUTER FIELD THICKNESS, INFERIOR QUADRANT
C3.A	Untreated Eye	Bas-Derived	HEIDELBERG (SPECTRALIS HRA OCT)	293.333	OUTER FIELD THICKNESS, NASAL QUADRANT
C3.A	Untreated Eye	Bas-Derived	HEIDELBERG (SPECTRALIS HRA OCT)	252.667	OUTER FIELD THICKNESS, SUPERIOR QUADRANT
C3.A	Untreated Eye	Bas-Derived	HEIDELBERG (SPECTRALIS HRA OCT)	228.333	OUTER FIELD THICKNESS, TEMPORAL QUADRANT
C3.A	Untreated Eye	Day 15	HEIDELBERG (SPECTRALIS HRA OCT)	167	CENTRAL SUBFIELD THICKNESS
C3.A	Untreated Eye	Day 15	HEIDELBERG (SPECTRALIS HRA OCT)	280	INNER FIELD THICKNESS, INFERIOR QUADRANT
C3.A	Untreated Eye	Day 15	HEIDELBERG (SPECTRALIS HRA OCT)	291	INNER FIELD THICKNESS, NASAL QUADRANT
C3.A	Untreated Eye	Day 15	HEIDELBERG (SPECTRALIS HRA OCT)	296	INNER FIELD THICKNESS, SUPERIOR QUADRANT
C3.A	Untreated Eye	Day 15	HEIDELBERG (SPECTRALIS HRA OCT)	242	INNER FIELD THICKNESS, TEMPORAL QUADRANT
C3.A	Untreated Eye	Day 15	HEIDELBERG (SPECTRALIS HRA OCT)	249	OUTER FIELD THICKNESS, INFERIOR QUADRANT
C3.A	Untreated Eye	Day 15	HEIDELBERG (SPECTRALIS HRA OCT)	295	OUTER FIELD THICKNESS, NASAL QUADRANT
C3.A	Untreated Eye	Day 15	HEIDELBERG (SPECTRALIS HRA OCT)	254	OUTER FIELD THICKNESS, SUPERIOR QUADRANT
C3.A	Untreated Eye	Day 15	HEIDELBERG (SPECTRALIS HRA OCT)	229	OUTER FIELD THICKNESS, TEMPORAL QUADRANT
C3.A	Untreated Eye	Month 1	HEIDELBERG (SPECTRALIS HRA OCT)	171.5	CENTRAL SUBFIELD THICKNESS
C3.A	Untreated Eye	Month 1	HEIDELBERG (SPECTRALIS HRA OCT)	275.5	INNER FIELD THICKNESS, INFERIOR QUADRANT
C3.A	Untreated Eye	Month 1	HEIDELBERG (SPECTRALIS HRA OCT)	289	INNER FIELD THICKNESS, NASAL QUADRANT
C3.A	Untreated Eye	Month 1	HEIDELBERG (SPECTRALIS HRA OCT)	293.5	INNER FIELD THICKNESS, SUPERIOR QUADRANT
C3.A	Untreated Eye	Month 1	HEIDELBERG (SPECTRALIS HRA OCT)	242.5	INNER FIELD THICKNESS, TEMPORAL QUADRANT
C3.A	Untreated Eye	Month 1	HEIDELBERG (SPECTRALIS HRA OCT)	253	OUTER FIELD THICKNESS, INFERIOR QUADRANT
C3.A	Untreated Eye	Month 1	HEIDELBERG (SPECTRALIS HRA OCT)	293	OUTER FIELD THICKNESS, NASAL QUADRANT
C3.A	Untreated Eye	Month 1	HEIDELBERG (SPECTRALIS HRA OCT)	253	OUTER FIELD THICKNESS, SUPERIOR QUADRANT
C3.A	Untreated Eye	Month 1	HEIDELBERG (SPECTRALIS HRA OCT)	228	OUTER FIELD THICKNESS, TEMPORAL QUADRANT
C3.A	Untreated Eye	Month 9	HEIDELBERG (SPECTRALIS HRA OCT)	165	CENTRAL SUBFIELD THICKNESS
C3.A	Untreated Eye	Month 9	HEIDELBERG (SPECTRALIS HRA OCT)	278	INNER FIELD THICKNESS, INFERIOR QUADRANT
C3.A	Untreated Eye	Month 9	HEIDELBERG (SPECTRALIS HRA OCT)	294	INNER FIELD THICKNESS, NASAL QUADRANT
C3.A	Untreated Eye	Month 9	HEIDELBERG (SPECTRALIS HRA OCT)	301	INNER FIELD THICKNESS, SUPERIOR QUADRANT
C3.A	Untreated Eye	Month 9	HEIDELBERG (SPECTRALIS HRA OCT)	244	INNER FIELD THICKNESS, TEMPORAL QUADRANT
C3.A	Untreated Eye	Month 9	HEIDELBERG (SPECTRALIS HRA OCT)	255	OUTER FIELD THICKNESS, INFERIOR QUADRANT
C3.A	Untreated Eye	Month 9	HEIDELBERG (SPECTRALIS HRA OCT)	301	OUTER FIELD THICKNESS, NASAL QUADRANT
C3.A	Untreated Eye	Month 9	HEIDELBERG (SPECTRALIS HRA OCT)	252	OUTER FIELD THICKNESS, SUPERIOR QUADRANT
C3.A	Untreated Eye	Month 9	HEIDELBERG (SPECTRALIS HRA OCT)	232	OUTER FIELD THICKNESS, TEMPORAL QUADRANT
C3.A	Untreated Eye	Scr 1	HEIDELBERG (SPECTRALIS HRA OCT)	163	CENTRAL SUBFIELD THICKNESS
C3.A	Untreated Eye	Scr 1	HEIDELBERG (SPECTRALIS HRA OCT)	268	INNER FIELD THICKNESS, INFERIOR QUADRANT
C3.A	Untreated Eye	Scr 1	HEIDELBERG (SPECTRALIS HRA OCT)	286	INNER FIELD THICKNESS, NASAL QUADRANT
C3.A	Untreated Eye	Scr 1	HEIDELBERG (SPECTRALIS HRA OCT)	298	INNER FIELD THICKNESS, SUPERIOR QUADRANT
C3.A	Untreated Eye	Scr 1	HEIDELBERG (SPECTRALIS HRA OCT)	238	INNER FIELD THICKNESS, TEMPORAL QUADRANT
C3.A	Untreated Eye	Scr 1	HEIDELBERG (SPECTRALIS HRA OCT)	250	OUTER FIELD THICKNESS, INFERIOR QUADRANT
C3.A	Untreated Eye	Scr 1	HEIDELBERG (SPECTRALIS HRA OCT)	291	OUTER FIELD THICKNESS, NASAL QUADRANT
C3.A	Untreated Eye	Scr 1	HEIDELBERG (SPECTRALIS HRA OCT)	251	OUTER FIELD THICKNESS, SUPERIOR QUADRANT
C3.A	Untreated Eye	Scr 1	HEIDELBERG (SPECTRALIS HRA OCT)	228	OUTER FIELD THICKNESS, TEMPORAL QUADRANT
C3.A	Untreated Eye	Scr 2	HEIDELBERG (SPECTRALIS HRA OCT)	164	CENTRAL SUBFIELD THICKNESS
C3.A	Untreated Eye	Scr 2	HEIDELBERG (SPECTRALIS HRA OCT)	273	INNER FIELD THICKNESS, INFERIOR QUADRANT
C3.A	Untreated Eye	Scr 2	HEIDELBERG (SPECTRALIS HRA OCT)	289	INNER FIELD THICKNESS, NASAL QUADRANT
C3.A	Untreated Eye	Scr 2	HEIDELBERG (SPECTRALIS HRA OCT)	293	INNER FIELD THICKNESS, SUPERIOR QUADRANT
C3.A	Untreated Eye	Scr 2	HEIDELBERG (SPECTRALIS HRA OCT)	239	INNER FIELD THICKNESS, TEMPORAL QUADRANT
C3.A	Untreated Eye	Scr 2	HEIDELBERG (SPECTRALIS HRA OCT)	255	OUTER FIELD THICKNESS, INFERIOR QUADRANT
C3.A	Untreated Eye	Scr 2	HEIDELBERG (SPECTRALIS HRA OCT)	294	OUTER FIELD THICKNESS, NASAL QUADRANT
C3.A	Untreated Eye	Scr 2	HEIDELBERG (SPECTRALIS HRA OCT)	254	OUTER FIELD THICKNESS, SUPERIOR QUADRANT
C3.A	Untreated Eye	Scr 2	HEIDELBERG (SPECTRALIS HRA OCT)	230	OUTER FIELD THICKNESS, TEMPORAL QUADRANT
C3.A	Untreated Eye	Year 1	HEIDELBERG (SPECTRALIS HRA OCT)	165	CENTRAL SUBFIELD THICKNESS
C3.A	Untreated Eye	Year 1	HEIDELBERG (SPECTRALIS HRA OCT)	279.5	INNER FIELD THICKNESS, INFERIOR QUADRANT
C3.A	Untreated Eye	Year 1	HEIDELBERG (SPECTRALIS HRA OCT)	290	INNER FIELD THICKNESS, NASAL QUADRANT
C3.A	Untreated Eye	Year 1	HEIDELBERG (SPECTRALIS HRA OCT)	292.5	INNER FIELD THICKNESS, SUPERIOR QUADRANT
C3.A	Untreated Eye	Year 1	HEIDELBERG (SPECTRALIS HRA OCT)	243	INNER FIELD THICKNESS, TEMPORAL QUADRANT
C3.A	Untreated Eye	Year 1	HEIDELBERG (SPECTRALIS HRA OCT)	255	OUTER FIELD THICKNESS, INFERIOR QUADRANT
C3.A	Untreated Eye	Year 1	HEIDELBERG (SPECTRALIS HRA OCT)	299.5	OUTER FIELD THICKNESS, NASAL QUADRANT
C3.A	Untreated Eye	Year 1	HEIDELBERG (SPECTRALIS HRA OCT)	254	OUTER FIELD THICKNESS, SUPERIOR QUADRANT
C3.A	Untreated Eye	Year 1	HEIDELBERG (SPECTRALIS HRA OCT)	229.5	OUTER FIELD THICKNESS, TEMPORAL QUADRANT
C3.B	Treated Eye	40% loss from pre-treat		102.9	CENTRAL SUBFIELD THICKNESS
C3.B	Treated Eye	40% loss from pre-treat		163.2	INNER FIELD THICKNESS, INFERIOR QUADRANT
C3.B	Treated Eye	40% loss from pre-treat		164.7	INNER FIELD THICKNESS, NASAL QUADRANT
C3.B	Treated Eye	40% loss from pre-treat		170.7	INNER FIELD THICKNESS, SUPERIOR QUADRANT
C3.B	Treated Eye	40% loss from pre-treat		153.3	INNER FIELD THICKNESS, TEMPORAL QUADRANT
C3.B	Treated Eye	40% loss from pre-treat		164.4	OUTER FIELD THICKNESS, INFERIOR QUADRANT
C3.B	Treated Eye	40% loss from pre-treat		190.8	OUTER FIELD THICKNESS, NASAL QUADRANT
C3.B	Treated Eye	40% loss from pre-treat		182.1	OUTER FIELD THICKNESS, SUPERIOR QUADRANT
C3.B	Treated Eye	40% loss from pre-treat		162.3	OUTER FIELD THICKNESS, TEMPORAL QUADRANT
C3.B	Treated Eye	Bas-Derived	HEIDELBERG (SPECTRALIS HRA OCT)	171.5	CENTRAL SUBFIELD THICKNESS
C3.B	Treated Eye	Bas-Derived	HEIDELBERG (SPECTRALIS HRA OCT)	272	INNER FIELD THICKNESS, INFERIOR QUADRANT
C3.B	Treated Eye	Bas-Derived	HEIDELBERG (SPECTRALIS HRA OCT)	274.5	INNER FIELD THICKNESS, NASAL QUADRANT
C3.B	Treated Eye	Bas-Derived	HEIDELBERG (SPECTRALIS HRA OCT)	284.5	INNER FIELD THICKNESS, SUPERIOR QUADRANT
C3.B	Treated Eye	Bas-Derived	HEIDELBERG (SPECTRALIS HRA OCT)	255.5	INNER FIELD THICKNESS, TEMPORAL QUADRANT
C3.B	Treated Eye	Bas-Derived	HEIDELBERG (SPECTRALIS HRA OCT)	274	OUTER FIELD THICKNESS, INFERIOR QUADRANT
C3.B	Treated Eye	Bas-Derived	HEIDELBERG (SPECTRALIS HRA OCT)	318	OUTER FIELD THICKNESS, NASAL QUADRANT
C3.B	Treated Eye	Bas-Derived	HEIDELBERG (SPECTRALIS HRA OCT)	303.5	OUTER FIELD THICKNESS, SUPERIOR QUADRANT
C3.B	Treated Eye	Bas-Derived	HEIDELBERG (SPECTRALIS HRA OCT)	270.5	OUTER FIELD THICKNESS, TEMPORAL QUADRANT
C3.B	Treated Eye	Day 15	HEIDELBERG (SPECTRALIS HRA OCT)	169.5	CENTRAL SUBFIELD THICKNESS
C3.B	Treated Eye	Day 15	HEIDELBERG (SPECTRALIS HRA OCT)	283	INNER FIELD THICKNESS, INFERIOR QUADRANT
C3.B	Treated Eye	Day 15	HEIDELBERG (SPECTRALIS HRA OCT)	271	INNER FIELD THICKNESS, NASAL QUADRANT
C3.B	Treated Eye	Day 15	HEIDELBERG (SPECTRALIS HRA OCT)	267	INNER FIELD THICKNESS, SUPERIOR QUADRANT
C3.B	Treated Eye	Day 15	HEIDELBERG (SPECTRALIS HRA OCT)	254	INNER FIELD THICKNESS, TEMPORAL QUADRANT
C3.B	Treated Eye	Day 15	HEIDELBERG (SPECTRALIS HRA OCT)	283	OUTER FIELD THICKNESS, INFERIOR QUADRANT
C3.B	Treated Eye	Day 15	HEIDELBERG (SPECTRALIS HRA OCT)	327.5	OUTER FIELD THICKNESS, NASAL QUADRANT
C3.B	Treated Eye	Day 15	HEIDELBERG (SPECTRALIS HRA OCT)	325	OUTER FIELD THICKNESS, SUPERIOR QUADRANT
C3.B	Treated Eye	Day 15	HEIDELBERG (SPECTRALIS HRA OCT)	272.5	OUTER FIELD THICKNESS, TEMPORAL QUADRANT
C3.B	Treated Eye	Month 1	HEIDELBERG (SPECTRALIS HRA OCT)	159	CENTRAL SUBFIELD THICKNESS
C3.B	Treated Eye	Month 1	HEIDELBERG (SPECTRALIS HRA OCT)	279	INNER FIELD THICKNESS, INFERIOR QUADRANT
C3.B	Treated Eye	Month 1	HEIDELBERG (SPECTRALIS HRA OCT)	267	INNER FIELD THICKNESS, NASAL QUADRANT
C3.B	Treated Eye	Month 1	HEIDELBERG (SPECTRALIS HRA OCT)	267	INNER FIELD THICKNESS, SUPERIOR QUADRANT
C3.B	Treated Eye	Month 1	HEIDELBERG (SPECTRALIS HRA OCT)	245	INNER FIELD THICKNESS, TEMPORAL QUADRANT
C3.B	Treated Eye	Month 1	HEIDELBERG (SPECTRALIS HRA OCT)	281	OUTER FIELD THICKNESS, INFERIOR QUADRANT
C3.B	Treated Eye	Month 1	HEIDELBERG (SPECTRALIS HRA OCT)	324	OUTER FIELD THICKNESS, NASAL QUADRANT
C3.B	Treated Eye	Month 1	HEIDELBERG (SPECTRALIS HRA OCT)	334	OUTER FIELD THICKNESS, SUPERIOR QUADRANT
C3.B	Treated Eye	Month 1	HEIDELBERG (SPECTRALIS HRA OCT)	271	OUTER FIELD THICKNESS, TEMPORAL QUADRANT
C3.B	Treated Eye	Month 3	HEIDELBERG (SPECTRALIS HRA OCT)	154	CENTRAL SUBFIELD THICKNESS
C3.B	Treated Eye	Month 3	HEIDELBERG (SPECTRALIS HRA OCT)	273	INNER FIELD THICKNESS, INFERIOR QUADRANT
C3.B	Treated Eye	Month 3	HEIDELBERG (SPECTRALIS HRA OCT)	269	INNER FIELD THICKNESS, NASAL QUADRANT
C3.B	Treated Eye	Month 3	HEIDELBERG (SPECTRALIS HRA OCT)	275	INNER FIELD THICKNESS, SUPERIOR QUADRANT
C3.B	Treated Eye	Month 3	HEIDELBERG (SPECTRALIS HRA OCT)	246	INNER FIELD THICKNESS, TEMPORAL QUADRANT
C3.B	Treated Eye	Month 3	HEIDELBERG (SPECTRALIS HRA OCT)	280	OUTER FIELD THICKNESS, INFERIOR QUADRANT
C3.B	Treated Eye	Month 3	HEIDELBERG (SPECTRALIS HRA OCT)	323	OUTER FIELD THICKNESS, NASAL QUADRANT
C3.B	Treated Eye	Month 3	HEIDELBERG (SPECTRALIS HRA OCT)	316	OUTER FIELD THICKNESS, SUPERIOR QUADRANT
C3.B	Treated Eye	Month 3	HEIDELBERG (SPECTRALIS HRA OCT)	272	OUTER FIELD THICKNESS, TEMPORAL QUADRANT
C3.B	Treated Eye	Month 6	HEIDELBERG (SPECTRALIS HRA OCT)	162	CENTRAL SUBFIELD THICKNESS
C3.B	Treated Eye	Month 6	HEIDELBERG (SPECTRALIS HRA OCT)	257	INNER FIELD THICKNESS, INFERIOR QUADRANT
C3.B	Treated Eye	Month 6	HEIDELBERG (SPECTRALIS HRA OCT)	260.5	INNER FIELD THICKNESS, NASAL QUADRANT
C3.B	Treated Eye	Month 6	HEIDELBERG (SPECTRALIS HRA OCT)	289	INNER FIELD THICKNESS, SUPERIOR QUADRANT
C3.B	Treated Eye	Month 6	HEIDELBERG (SPECTRALIS HRA OCT)	255	INNER FIELD THICKNESS, TEMPORAL QUADRANT
C3.B	Treated Eye	Month 6	HEIDELBERG (SPECTRALIS HRA OCT)	284	OUTER FIELD THICKNESS, INFERIOR QUADRANT
C3.B	Treated Eye	Month 6	HEIDELBERG (SPECTRALIS HRA OCT)	319	OUTER FIELD THICKNESS, NASAL QUADRANT
C3.B	Treated Eye	Month 6	HEIDELBERG (SPECTRALIS HRA OCT)	295.5	OUTER FIELD THICKNESS, SUPERIOR QUADRANT
C3.B	Treated Eye	Month 6	HEIDELBERG (SPECTRALIS HRA OCT)	273.5	OUTER FIELD THICKNESS, TEMPORAL QUADRANT
C3.B	Treated Eye	Month 9	HEIDELBERG (SPECTRALIS HRA OCT)	162	CENTRAL SUBFIELD THICKNESS
C3.B	Treated Eye	Month 9	HEIDELBERG (SPECTRALIS HRA OCT)	271.5	INNER FIELD THICKNESS, INFERIOR QUADRANT
C3.B	Treated Eye	Month 9	HEIDELBERG (SPECTRALIS HRA OCT)	272	INNER FIELD THICKNESS, NASAL QUADRANT
C3.B	Treated Eye	Month 9	HEIDELBERG (SPECTRALIS HRA OCT)	274	INNER FIELD THICKNESS, SUPERIOR QUADRANT
C3.B	Treated Eye	Month 9	HEIDELBERG (SPECTRALIS HRA OCT)	244	INNER FIELD THICKNESS, TEMPORAL QUADRANT
C3.B	Treated Eye	Month 9	HEIDELBERG (SPECTRALIS HRA OCT)	284	OUTER FIELD THICKNESS, INFERIOR QUADRANT
C3.B	Treated Eye	Month 9	HEIDELBERG (SPECTRALIS HRA OCT)	317.5	OUTER FIELD THICKNESS, NASAL QUADRANT
C3.B	Treated Eye	Month 9	HEIDELBERG (SPECTRALIS HRA OCT)	293	OUTER FIELD THICKNESS, SUPERIOR QUADRANT
C3.B	Treated Eye	Month 9	HEIDELBERG (SPECTRALIS HRA OCT)	272	OUTER FIELD THICKNESS, TEMPORAL QUADRANT
C3.B	Treated Eye	Scr 1	HEIDELBERG (SPECTRALIS HRA OCT)	172	CENTRAL SUBFIELD THICKNESS
C3.B	Treated Eye	Scr 1	HEIDELBERG (SPECTRALIS HRA OCT)	270	INNER FIELD THICKNESS, INFERIOR QUADRANT
C3.B	Treated Eye	Scr 1	HEIDELBERG (SPECTRALIS HRA OCT)	271	INNER FIELD THICKNESS, NASAL QUADRANT
C3.B	Treated Eye	Scr 1	HEIDELBERG (SPECTRALIS HRA OCT)	285	INNER FIELD THICKNESS, SUPERIOR QUADRANT
C3.B	Treated Eye	Scr 1	HEIDELBERG (SPECTRALIS HRA OCT)	258	INNER FIELD THICKNESS, TEMPORAL QUADRANT
C3.B	Treated Eye	Scr 1	HEIDELBERG (SPECTRALIS HRA OCT)	273	OUTER FIELD THICKNESS, INFERIOR QUADRANT
C3.B	Treated Eye	Scr 1	HEIDELBERG (SPECTRALIS HRA OCT)	317	OUTER FIELD THICKNESS, NASAL QUADRANT
C3.B	Treated Eye	Scr 1	HEIDELBERG (SPECTRALIS HRA OCT)	303	OUTER FIELD THICKNESS, SUPERIOR QUADRANT
C3.B	Treated Eye	Scr 1	HEIDELBERG (SPECTRALIS HRA OCT)	269	OUTER FIELD THICKNESS, TEMPORAL QUADRANT
C3.B	Treated Eye	Scr 2	HEIDELBERG (SPECTRALIS HRA OCT)	171	CENTRAL SUBFIELD THICKNESS
C3.B	Treated Eye	Scr 2	HEIDELBERG (SPECTRALIS HRA OCT)	274	INNER FIELD THICKNESS, INFERIOR QUADRANT
C3.B	Treated Eye	Scr 2	HEIDELBERG (SPECTRALIS HRA OCT)	278	INNER FIELD THICKNESS, NASAL QUADRANT
C3.B	Treated Eye	Scr 2	HEIDELBERG (SPECTRALIS HRA OCT)	284	INNER FIELD THICKNESS, SUPERIOR QUADRANT
C3.B	Treated Eye	Scr 2	HEIDELBERG (SPECTRALIS HRA OCT)	253	INNER FIELD THICKNESS, TEMPORAL QUADRANT
C3.B	Treated Eye	Scr 2	HEIDELBERG (SPECTRALIS HRA OCT)	275	OUTER FIELD THICKNESS, INFERIOR QUADRANT
C3.B	Treated Eye	Scr 2	HEIDELBERG (SPECTRALIS HRA OCT)	319	OUTER FIELD THICKNESS, NASAL QUADRANT
C3.B	Treated Eye	Scr 2	HEIDELBERG (SPECTRALIS HRA OCT)	304	OUTER FIELD THICKNESS, SUPERIOR QUADRANT
C3.B	Treated Eye	Scr 2	HEIDELBERG (SPECTRALIS HRA OCT)	272	OUTER FIELD THICKNESS, TEMPORAL QUADRANT
C3.B	Treated Eye	Year 1	HEIDELBERG (SPECTRALIS HRA OCT)	161	CENTRAL SUBFIELD THICKNESS
C3.B	Treated Eye	Year 1	HEIDELBERG (SPECTRALIS HRA OCT)	281	INNER FIELD THICKNESS, INFERIOR QUADRANT
C3.B	Treated Eye	Year 1	HEIDELBERG (SPECTRALIS HRA OCT)	277	INNER FIELD THICKNESS, NASAL QUADRANT
C3.B	Treated Eye	Year 1	HEIDELBERG (SPECTRALIS HRA OCT)	270	INNER FIELD THICKNESS, SUPERIOR QUADRANT
C3.B	Treated Eye	Year 1	HEIDELBERG (SPECTRALIS HRA OCT)	251	INNER FIELD THICKNESS, TEMPORAL QUADRANT
C3.B	Treated Eye	Year 1	HEIDELBERG (SPECTRALIS HRA OCT)	279	OUTER FIELD THICKNESS, INFERIOR QUADRANT
C3.B	Treated Eye	Year 1	HEIDELBERG (SPECTRALIS HRA OCT)	318	OUTER FIELD THICKNESS, NASAL QUADRANT
C3.B	Treated Eye	Year 1	HEIDELBERG (SPECTRALIS HRA OCT)	292	OUTER FIELD THICKNESS, SUPERIOR QUADRANT
C3.B	Treated Eye	Year 1	HEIDELBERG (SPECTRALIS HRA OCT)	275	OUTER FIELD THICKNESS, TEMPORAL QUADRANT
C3.B	Untreated Eye	40% loss from pre-treat		116.7	CENTRAL SUBFIELD THICKNESS
C3.B	Untreated Eye	40% loss from pre-treat		164.7	INNER FIELD THICKNESS, INFERIOR QUADRANT
C3.B	Untreated Eye	40% loss from pre-treat		162.6	INNER FIELD THICKNESS, NASAL QUADRANT
C3.B	Untreated Eye	40% loss from pre-treat		168.9	INNER FIELD THICKNESS, SUPERIOR QUADRANT
C3.B	Untreated Eye	40% loss from pre-treat		159.3	INNER FIELD THICKNESS, TEMPORAL QUADRANT
C3.B	Untreated Eye	40% loss from pre-treat		166.5	OUTER FIELD THICKNESS, INFERIOR QUADRANT
C3.B	Untreated Eye	40% loss from pre-treat		182.4	OUTER FIELD THICKNESS, NASAL QUADRANT
C3.B	Untreated Eye	40% loss from pre-treat		171	OUTER FIELD THICKNESS, SUPERIOR QUADRANT
C3.B	Untreated Eye	40% loss from pre-treat		158.4	OUTER FIELD THICKNESS, TEMPORAL QUADRANT
C3.B	Untreated Eye	Bas-Derived	HEIDELBERG (SPECTRALIS HRA OCT)	194.5	CENTRAL SUBFIELD THICKNESS
C3.B	Untreated Eye	Bas-Derived	HEIDELBERG (SPECTRALIS HRA OCT)	274.5	INNER FIELD THICKNESS, INFERIOR QUADRANT
C3.B	Untreated Eye	Bas-Derived	HEIDELBERG (SPECTRALIS HRA OCT)	271	INNER FIELD THICKNESS, NASAL QUADRANT
C3.B	Untreated Eye	Bas-Derived	HEIDELBERG (SPECTRALIS HRA OCT)	281.5	INNER FIELD THICKNESS, SUPERIOR QUADRANT
C3.B	Untreated Eye	Bas-Derived	HEIDELBERG (SPECTRALIS HRA OCT)	265.5	INNER FIELD THICKNESS, TEMPORAL QUADRANT
C3.B	Untreated Eye	Bas-Derived	HEIDELBERG (SPECTRALIS HRA OCT)	277.5	OUTER FIELD THICKNESS, INFERIOR QUADRANT
C3.B	Untreated Eye	Bas-Derived	HEIDELBERG (SPECTRALIS HRA OCT)	304	OUTER FIELD THICKNESS, NASAL QUADRANT
C3.B	Untreated Eye	Bas-Derived	HEIDELBERG (SPECTRALIS HRA OCT)	285	OUTER FIELD THICKNESS, SUPERIOR QUADRANT
C3.B	Untreated Eye	Bas-Derived	HEIDELBERG (SPECTRALIS HRA OCT)	264	OUTER FIELD THICKNESS, TEMPORAL QUADRANT
C3.B	Untreated Eye	Day 15	HEIDELBERG (SPECTRALIS HRA OCT)	192	CENTRAL SUBFIELD THICKNESS
C3.B	Untreated Eye	Day 15	HEIDELBERG (SPECTRALIS HRA OCT)	280.5	INNER FIELD THICKNESS, INFERIOR QUADRANT
C3.B	Untreated Eye	Day 15	HEIDELBERG (SPECTRALIS HRA OCT)	272.5	INNER FIELD THICKNESS, NASAL QUADRANT
C3.B	Untreated Eye	Day 15	HEIDELBERG (SPECTRALIS HRA OCT)	271	INNER FIELD THICKNESS, SUPERIOR QUADRANT
C3.B	Untreated Eye	Day 15	HEIDELBERG (SPECTRALIS HRA OCT)	257.5	INNER FIELD THICKNESS, TEMPORAL QUADRANT
C3.B	Untreated Eye	Day 15	HEIDELBERG (SPECTRALIS HRA OCT)	279	OUTER FIELD THICKNESS, INFERIOR QUADRANT
C3.B	Untreated Eye	Day 15	HEIDELBERG (SPECTRALIS HRA OCT)	315.5	OUTER FIELD THICKNESS, NASAL QUADRANT
C3.B	Untreated Eye	Day 15	HEIDELBERG (SPECTRALIS HRA OCT)	290	OUTER FIELD THICKNESS, SUPERIOR QUADRANT
C3.B	Untreated Eye	Day 15	HEIDELBERG (SPECTRALIS HRA OCT)	270	OUTER FIELD THICKNESS, TEMPORAL QUADRANT
C3.B	Untreated Eye	Month 1	HEIDELBERG (SPECTRALIS HRA OCT)	195	CENTRAL SUBFIELD THICKNESS
C3.B	Untreated Eye	Month 1	HEIDELBERG (SPECTRALIS HRA OCT)	277	INNER FIELD THICKNESS, INFERIOR QUADRANT
C3.B	Untreated Eye	Month 1	HEIDELBERG (SPECTRALIS HRA OCT)	275	INNER FIELD THICKNESS, NASAL QUADRANT
C3.B	Untreated Eye	Month 1	HEIDELBERG (SPECTRALIS HRA OCT)	277	INNER FIELD THICKNESS, SUPERIOR QUADRANT
C3.B	Untreated Eye	Month 1	HEIDELBERG (SPECTRALIS HRA OCT)	263	INNER FIELD THICKNESS, TEMPORAL QUADRANT
C3.B	Untreated Eye	Month 1	HEIDELBERG (SPECTRALIS HRA OCT)	274	OUTER FIELD THICKNESS, INFERIOR QUADRANT
C3.B	Untreated Eye	Month 1	HEIDELBERG (SPECTRALIS HRA OCT)	304	OUTER FIELD THICKNESS, NASAL QUADRANT
C3.B	Untreated Eye	Month 1	HEIDELBERG (SPECTRALIS HRA OCT)	286	OUTER FIELD THICKNESS, SUPERIOR QUADRANT
C3.B	Untreated Eye	Month 1	HEIDELBERG (SPECTRALIS HRA OCT)	266	OUTER FIELD THICKNESS, TEMPORAL QUADRANT
C3.B	Untreated Eye	Month 3	HEIDELBERG (SPECTRALIS HRA OCT)	195	CENTRAL SUBFIELD THICKNESS
C3.B	Untreated Eye	Month 3	HEIDELBERG (SPECTRALIS HRA OCT)	280	INNER FIELD THICKNESS, INFERIOR QUADRANT
C3.B	Untreated Eye	Month 3	HEIDELBERG (SPECTRALIS HRA OCT)	274	INNER FIELD THICKNESS, NASAL QUADRANT
C3.B	Untreated Eye	Month 3	HEIDELBERG (SPECTRALIS HRA OCT)	272	INNER FIELD THICKNESS, SUPERIOR QUADRANT
C3.B	Untreated Eye	Month 3	HEIDELBERG (SPECTRALIS HRA OCT)	263	INNER FIELD THICKNESS, TEMPORAL QUADRANT
C3.B	Untreated Eye	Month 3	HEIDELBERG (SPECTRALIS HRA OCT)	275	OUTER FIELD THICKNESS, INFERIOR QUADRANT
C3.B	Untreated Eye	Month 3	HEIDELBERG (SPECTRALIS HRA OCT)	303	OUTER FIELD THICKNESS, NASAL QUADRANT
C3.B	Untreated Eye	Month 3	HEIDELBERG (SPECTRALIS HRA OCT)	286	OUTER FIELD THICKNESS, SUPERIOR QUADRANT
C3.B	Untreated Eye	Month 3	HEIDELBERG (SPECTRALIS HRA OCT)	264	OUTER FIELD THICKNESS, TEMPORAL QUADRANT
C3.B	Untreated Eye	Month 6	HEIDELBERG (SPECTRALIS HRA OCT)	191	CENTRAL SUBFIELD THICKNESS
C3.B	Untreated Eye	Month 6	HEIDELBERG (SPECTRALIS HRA OCT)	275	INNER FIELD THICKNESS, INFERIOR QUADRANT
C3.B	Untreated Eye	Month 6	HEIDELBERG (SPECTRALIS HRA OCT)	272	INNER FIELD THICKNESS, NASAL QUADRANT
C3.B	Untreated Eye	Month 6	HEIDELBERG (SPECTRALIS HRA OCT)	276	INNER FIELD THICKNESS, SUPERIOR QUADRANT
C3.B	Untreated Eye	Month 6	HEIDELBERG (SPECTRALIS HRA OCT)	260	INNER FIELD THICKNESS, TEMPORAL QUADRANT
C3.B	Untreated Eye	Month 6	HEIDELBERG (SPECTRALIS HRA OCT)	275	OUTER FIELD THICKNESS, INFERIOR QUADRANT
C3.B	Untreated Eye	Month 6	HEIDELBERG (SPECTRALIS HRA OCT)	304	OUTER FIELD THICKNESS, NASAL QUADRANT
C3.B	Untreated Eye	Month 6	HEIDELBERG (SPECTRALIS HRA OCT)	287	OUTER FIELD THICKNESS, SUPERIOR QUADRANT
C3.B	Untreated Eye	Month 6	HEIDELBERG (SPECTRALIS HRA OCT)	266	OUTER FIELD THICKNESS, TEMPORAL QUADRANT
C3.B	Untreated Eye	Month 9	HEIDELBERG (SPECTRALIS HRA OCT)	191.5	CENTRAL SUBFIELD THICKNESS
C3.B	Untreated Eye	Month 9	HEIDELBERG (SPECTRALIS HRA OCT)	275	INNER FIELD THICKNESS, INFERIOR QUADRANT
C3.B	Untreated Eye	Month 9	HEIDELBERG (SPECTRALIS HRA OCT)	268	INNER FIELD THICKNESS, NASAL QUADRANT
C3.B	Untreated Eye	Month 9	HEIDELBERG (SPECTRALIS HRA OCT)	269.5	INNER FIELD THICKNESS, SUPERIOR QUADRANT
C3.B	Untreated Eye	Month 9	HEIDELBERG (SPECTRALIS HRA OCT)	262	INNER FIELD THICKNESS, TEMPORAL QUADRANT
C3.B	Untreated Eye	Month 9	HEIDELBERG (SPECTRALIS HRA OCT)	271	OUTER FIELD THICKNESS, INFERIOR QUADRANT
C3.B	Untreated Eye	Month 9	HEIDELBERG (SPECTRALIS HRA OCT)	302.5	OUTER FIELD THICKNESS, NASAL QUADRANT
C3.B	Untreated Eye	Month 9	HEIDELBERG (SPECTRALIS HRA OCT)	287	OUTER FIELD THICKNESS, SUPERIOR QUADRANT
C3.B	Untreated Eye	Month 9	HEIDELBERG (SPECTRALIS HRA OCT)	263.5	OUTER FIELD THICKNESS, TEMPORAL QUADRANT
C3.B	Untreated Eye	Scr 1	HEIDELBERG (SPECTRALIS HRA OCT)	197	CENTRAL SUBFIELD THICKNESS
C3.B	Untreated Eye	Scr 1	HEIDELBERG (SPECTRALIS HRA OCT)	275	INNER FIELD THICKNESS, INFERIOR QUADRANT
C3.B	Untreated Eye	Scr 1	HEIDELBERG (SPECTRALIS HRA OCT)	271	INNER FIELD THICKNESS, NASAL QUADRANT
C3.B	Untreated Eye	Scr 1	HEIDELBERG (SPECTRALIS HRA OCT)	284	INNER FIELD THICKNESS, SUPERIOR QUADRANT
C3.B	Untreated Eye	Scr 1	HEIDELBERG (SPECTRALIS HRA OCT)	265	INNER FIELD THICKNESS, TEMPORAL QUADRANT
C3.B	Untreated Eye	Scr 1	HEIDELBERG (SPECTRALIS HRA OCT)	281	OUTER FIELD THICKNESS, INFERIOR QUADRANT
C3.B	Untreated Eye	Scr 1	HEIDELBERG (SPECTRALIS HRA OCT)	304	OUTER FIELD THICKNESS, NASAL QUADRANT
C3.B	Untreated Eye	Scr 1	HEIDELBERG (SPECTRALIS HRA OCT)	286	OUTER FIELD THICKNESS, SUPERIOR QUADRANT
C3.B	Untreated Eye	Scr 1	HEIDELBERG (SPECTRALIS HRA OCT)	265	OUTER FIELD THICKNESS, TEMPORAL QUADRANT
C3.B	Untreated Eye	Scr 2	HEIDELBERG (SPECTRALIS HRA OCT)	192	CENTRAL SUBFIELD THICKNESS
C3.B	Untreated Eye	Scr 2	HEIDELBERG (SPECTRALIS HRA OCT)	274	INNER FIELD THICKNESS, INFERIOR QUADRANT
C3.B	Untreated Eye	Scr 2	HEIDELBERG (SPECTRALIS HRA OCT)	271	INNER FIELD THICKNESS, NASAL QUADRANT
C3.B	Untreated Eye	Scr 2	HEIDELBERG (SPECTRALIS HRA OCT)	279	INNER FIELD THICKNESS, SUPERIOR QUADRANT
C3.B	Untreated Eye	Scr 2	HEIDELBERG (SPECTRALIS HRA OCT)	266	INNER FIELD THICKNESS, TEMPORAL QUADRANT
C3.B	Untreated Eye	Scr 2	HEIDELBERG (SPECTRALIS HRA OCT)	274	OUTER FIELD THICKNESS, INFERIOR QUADRANT
C3.B	Untreated Eye	Scr 2	HEIDELBERG (SPECTRALIS HRA OCT)	304	OUTER FIELD THICKNESS, NASAL QUADRANT
C3.B	Untreated Eye	Scr 2	HEIDELBERG (SPECTRALIS HRA OCT)	284	OUTER FIELD THICKNESS, SUPERIOR QUADRANT
C3.B	Untreated Eye	Scr 2	HEIDELBERG (SPECTRALIS HRA OCT)	263	OUTER FIELD THICKNESS, TEMPORAL QUADRANT
C3.B	Untreated Eye	Year 1	HEIDELBERG (SPECTRALIS HRA OCT)	189	CENTRAL SUBFIELD THICKNESS
C3.B	Untreated Eye	Year 1	HEIDELBERG (SPECTRALIS HRA OCT)	275	INNER FIELD THICKNESS, INFERIOR QUADRANT
C3.B	Untreated Eye	Year 1	HEIDELBERG (SPECTRALIS HRA OCT)	266	INNER FIELD THICKNESS, NASAL QUADRANT
C3.B	Untreated Eye	Year 1	HEIDELBERG (SPECTRALIS HRA OCT)	272	INNER FIELD THICKNESS, SUPERIOR QUADRANT
C3.B	Untreated Eye	Year 1	HEIDELBERG (SPECTRALIS HRA OCT)	263	INNER FIELD THICKNESS, TEMPORAL QUADRANT
C3.B	Untreated Eye	Year 1	HEIDELBERG (SPECTRALIS HRA OCT)	274	OUTER FIELD THICKNESS, INFERIOR QUADRANT
C3.B	Untreated Eye	Year 1	HEIDELBERG (SPECTRALIS HRA OCT)	304	OUTER FIELD THICKNESS, NASAL QUADRANT
C3.B	Untreated Eye	Year 1	HEIDELBERG (SPECTRALIS HRA OCT)	292	OUTER FIELD THICKNESS, SUPERIOR QUADRANT
C3.B	Untreated Eye	Year 1	HEIDELBERG (SPECTRALIS HRA OCT)	266	OUTER FIELD THICKNESS, TEMPORAL QUADRANT
C3.C	Treated Eye	40% loss from pre-treat		90.2667	CENTRAL SUBFIELD THICKNESS
C3.C	Treated Eye	40% loss from pre-treat		123.333	INNER FIELD THICKNESS, INFERIOR QUADRANT
C3.C	Treated Eye	40% loss from pre-treat		129.867	INNER FIELD THICKNESS, NASAL QUADRANT
C3.C	Treated Eye	40% loss from pre-treat		137.2	INNER FIELD THICKNESS, SUPERIOR QUADRANT
C3.C	Treated Eye	40% loss from pre-treat		117.6	INNER FIELD THICKNESS, TEMPORAL QUADRANT
C3.C	Treated Eye	40% loss from pre-treat		140.6	OUTER FIELD THICKNESS, INFERIOR QUADRANT
C3.C	Treated Eye	40% loss from pre-treat		154.933	OUTER FIELD THICKNESS, NASAL QUADRANT
C3.C	Treated Eye	40% loss from pre-treat		152.667	OUTER FIELD THICKNESS, SUPERIOR QUADRANT
C3.C	Treated Eye	40% loss from pre-treat		137.133	OUTER FIELD THICKNESS, TEMPORAL QUADRANT
C3.C	Treated Eye	Bas-Derived	HEIDELBERG (SPECTRALIS HRA OCT)	151.333	CENTRAL SUBFIELD THICKNESS
C3.C	Treated Eye	Bas-Derived	HEIDELBERG (SPECTRALIS HRA OCT)	204.667	INNER FIELD THICKNESS, INFERIOR QUADRANT
C3.C	Treated Eye	Bas-Derived	HEIDELBERG (SPECTRALIS HRA OCT)	217.333	INNER FIELD THICKNESS, NASAL QUADRANT
C3.C	Treated Eye	Bas-Derived	HEIDELBERG (SPECTRALIS HRA OCT)	231	INNER FIELD THICKNESS, SUPERIOR QUADRANT
C3.C	Treated Eye	Bas-Derived	HEIDELBERG (SPECTRALIS HRA OCT)	196	INNER FIELD THICKNESS, TEMPORAL QUADRANT
C3.C	Treated Eye	Bas-Derived	HEIDELBERG (SPECTRALIS HRA OCT)	233	OUTER FIELD THICKNESS, INFERIOR QUADRANT
C3.C	Treated Eye	Bas-Derived	HEIDELBERG (SPECTRALIS HRA OCT)	258.667	OUTER FIELD THICKNESS, NASAL QUADRANT
C3.C	Treated Eye	Bas-Derived	HEIDELBERG (SPECTRALIS HRA OCT)	252.833	OUTER FIELD THICKNESS, SUPERIOR QUADRANT
C3.C	Treated Eye	Bas-Derived	HEIDELBERG (SPECTRALIS HRA OCT)	227.667	OUTER FIELD THICKNESS, TEMPORAL QUADRANT
C3.C	Treated Eye	Day 15	HEIDELBERG (SPECTRALIS HRA OCT)	136	CENTRAL SUBFIELD THICKNESS
C3.C	Treated Eye	Day 15	HEIDELBERG (SPECTRALIS HRA OCT)	213	INNER FIELD THICKNESS, INFERIOR QUADRANT
C3.C	Treated Eye	Day 15	HEIDELBERG (SPECTRALIS HRA OCT)	217.5	INNER FIELD THICKNESS, NASAL QUADRANT
C3.C	Treated Eye	Day 15	HEIDELBERG (SPECTRALIS HRA OCT)	228	INNER FIELD THICKNESS, SUPERIOR QUADRANT
C3.C	Treated Eye	Day 15	HEIDELBERG (SPECTRALIS HRA OCT)	189	INNER FIELD THICKNESS, TEMPORAL QUADRANT
C3.C	Treated Eye	Day 15	HEIDELBERG (SPECTRALIS HRA OCT)	230	OUTER FIELD THICKNESS, INFERIOR QUADRANT
C3.C	Treated Eye	Day 15	HEIDELBERG (SPECTRALIS HRA OCT)	261	OUTER FIELD THICKNESS, NASAL QUADRANT
C3.C	Treated Eye	Day 15	HEIDELBERG (SPECTRALIS HRA OCT)	253	OUTER FIELD THICKNESS, SUPERIOR QUADRANT
C3.C	Treated Eye	Day 15	HEIDELBERG (SPECTRALIS HRA OCT)	222.5	OUTER FIELD THICKNESS, TEMPORAL QUADRANT
C3.C	Treated Eye	Month 6	HEIDELBERG (SPECTRALIS HRA OCT)	143	CENTRAL SUBFIELD THICKNESS
C3.C	Treated Eye	Month 6	HEIDELBERG (SPECTRALIS HRA OCT)	207	INNER FIELD THICKNESS, INFERIOR QUADRANT
C3.C	Treated Eye	Month 6	HEIDELBERG (SPECTRALIS HRA OCT)	221	INNER FIELD THICKNESS, NASAL QUADRANT
C3.C	Treated Eye	Month 6	HEIDELBERG (SPECTRALIS HRA OCT)	243	INNER FIELD THICKNESS, SUPERIOR QUADRANT
C3.C	Treated Eye	Month 6	HEIDELBERG (SPECTRALIS HRA OCT)	195	INNER FIELD THICKNESS, TEMPORAL QUADRANT
C3.C	Treated Eye	Month 6	HEIDELBERG (SPECTRALIS HRA OCT)	237	OUTER FIELD THICKNESS, INFERIOR QUADRANT
C3.C	Treated Eye	Month 6	HEIDELBERG (SPECTRALIS HRA OCT)	280	OUTER FIELD THICKNESS, NASAL QUADRANT
C3.C	Treated Eye	Month 6	HEIDELBERG (SPECTRALIS HRA OCT)	269	OUTER FIELD THICKNESS, SUPERIOR QUADRANT
C3.C	Treated Eye	Month 6	HEIDELBERG (SPECTRALIS HRA OCT)	236	OUTER FIELD THICKNESS, TEMPORAL QUADRANT
C3.C	Treated Eye	Scr 1	HEIDELBERG (SPECTRALIS HRA OCT)	151	CENTRAL SUBFIELD THICKNESS
C3.C	Treated Eye	Scr 1	HEIDELBERG (SPECTRALIS HRA OCT)	205	INNER FIELD THICKNESS, INFERIOR QUADRANT
C3.C	Treated Eye	Scr 1	HEIDELBERG (SPECTRALIS HRA OCT)	216	INNER FIELD THICKNESS, NASAL QUADRANT
C3.C	Treated Eye	Scr 1	HEIDELBERG (SPECTRALIS HRA OCT)	229	INNER FIELD THICKNESS, SUPERIOR QUADRANT
C3.C	Treated Eye	Scr 1	HEIDELBERG (SPECTRALIS HRA OCT)	197	INNER FIELD THICKNESS, TEMPORAL QUADRANT
C3.C	Treated Eye	Scr 1	HEIDELBERG (SPECTRALIS HRA OCT)	233	OUTER FIELD THICKNESS, INFERIOR QUADRANT
C3.C	Treated Eye	Scr 1	HEIDELBERG (SPECTRALIS HRA OCT)	258	OUTER FIELD THICKNESS, NASAL QUADRANT
C3.C	Treated Eye	Scr 1	HEIDELBERG (SPECTRALIS HRA OCT)	255	OUTER FIELD THICKNESS, SUPERIOR QUADRANT
C3.C	Treated Eye	Scr 1	HEIDELBERG (SPECTRALIS HRA OCT)	228	OUTER FIELD THICKNESS, TEMPORAL QUADRANT
C3.C	Treated Eye	Scr 2	HEIDELBERG (SPECTRALIS HRA OCT)	149	CENTRAL SUBFIELD THICKNESS
C3.C	Treated Eye	Scr 2	HEIDELBERG (SPECTRALIS HRA OCT)	207	INNER FIELD THICKNESS, INFERIOR QUADRANT
C3.C	Treated Eye	Scr 2	HEIDELBERG (SPECTRALIS HRA OCT)	216	INNER FIELD THICKNESS, NASAL QUADRANT
C3.C	Treated Eye	Scr 2	HEIDELBERG (SPECTRALIS HRA OCT)	226	INNER FIELD THICKNESS, SUPERIOR QUADRANT
C3.C	Treated Eye	Scr 2	HEIDELBERG (SPECTRALIS HRA OCT)	195	INNER FIELD THICKNESS, TEMPORAL QUADRANT
C3.C	Treated Eye	Scr 2	HEIDELBERG (SPECTRALIS HRA OCT)	237	OUTER FIELD THICKNESS, INFERIOR QUADRANT
C3.C	Treated Eye	Scr 2	HEIDELBERG (SPECTRALIS HRA OCT)	258	OUTER FIELD THICKNESS, NASAL QUADRANT
C3.C	Treated Eye	Scr 2	HEIDELBERG (SPECTRALIS HRA OCT)	255.5	OUTER FIELD THICKNESS, SUPERIOR QUADRANT
C3.C	Treated Eye	Scr 2	HEIDELBERG (SPECTRALIS HRA OCT)	230	OUTER FIELD THICKNESS, TEMPORAL QUADRANT
C3.C	Treated Eye	Year 1	HEIDELBERG (SPECTRALIS HRA OCT)	142.5	CENTRAL SUBFIELD THICKNESS
C3.C	Treated Eye	Year 1	HEIDELBERG (SPECTRALIS HRA OCT)	208.5	INNER FIELD THICKNESS, INFERIOR QUADRANT
C3.C	Treated Eye	Year 1	HEIDELBERG (SPECTRALIS HRA OCT)	222	INNER FIELD THICKNESS, NASAL QUADRANT
C3.C	Treated Eye	Year 1	HEIDELBERG (SPECTRALIS HRA OCT)	239	INNER FIELD THICKNESS, SUPERIOR QUADRANT
C3.C	Treated Eye	Year 1	HEIDELBERG (SPECTRALIS HRA OCT)	193	INNER FIELD THICKNESS, TEMPORAL QUADRANT
C3.C	Treated Eye	Year 1	HEIDELBERG (SPECTRALIS HRA OCT)	237.5	OUTER FIELD THICKNESS, INFERIOR QUADRANT
C3.C	Treated Eye	Year 1	HEIDELBERG (SPECTRALIS HRA OCT)	282	OUTER FIELD THICKNESS, NASAL QUADRANT
C3.C	Treated Eye	Year 1	HEIDELBERG (SPECTRALIS HRA OCT)	270	OUTER FIELD THICKNESS, SUPERIOR QUADRANT
C3.C	Treated Eye	Year 1	HEIDELBERG (SPECTRALIS HRA OCT)	236.5	OUTER FIELD THICKNESS, TEMPORAL QUADRANT
C3.C	Untreated Eye	40% loss from pre-treat		93	CENTRAL SUBFIELD THICKNESS
C3.C	Untreated Eye	40% loss from pre-treat		131.333	INNER FIELD THICKNESS, INFERIOR QUADRANT
C3.C	Untreated Eye	40% loss from pre-treat		132.2	INNER FIELD THICKNESS, NASAL QUADRANT
C3.C	Untreated Eye	40% loss from pre-treat		134.533	INNER FIELD THICKNESS, SUPERIOR QUADRANT
C3.C	Untreated Eye	40% loss from pre-treat		123.467	INNER FIELD THICKNESS, TEMPORAL QUADRANT
C3.C	Untreated Eye	40% loss from pre-treat		149.667	OUTER FIELD THICKNESS, INFERIOR QUADRANT
C3.C	Untreated Eye	40% loss from pre-treat		156	OUTER FIELD THICKNESS, NASAL QUADRANT
C3.C	Untreated Eye	40% loss from pre-treat		153.067	OUTER FIELD THICKNESS, SUPERIOR QUADRANT
C3.C	Untreated Eye	40% loss from pre-treat		138.8	OUTER FIELD THICKNESS, TEMPORAL QUADRANT
C3.C	Untreated Eye	Bas-Derived	HEIDELBERG (SPECTRALIS HRA OCT)	155	CENTRAL SUBFIELD THICKNESS
C3.C	Untreated Eye	Bas-Derived	HEIDELBERG (SPECTRALIS HRA OCT)	218.667	INNER FIELD THICKNESS, INFERIOR QUADRANT
C3.C	Untreated Eye	Bas-Derived	HEIDELBERG (SPECTRALIS HRA OCT)	221	INNER FIELD THICKNESS, NASAL QUADRANT
C3.C	Untreated Eye	Bas-Derived	HEIDELBERG (SPECTRALIS HRA OCT)	224.667	INNER FIELD THICKNESS, SUPERIOR QUADRANT
C3.C	Untreated Eye	Bas-Derived	HEIDELBERG (SPECTRALIS HRA OCT)	205.333	INNER FIELD THICKNESS, TEMPORAL QUADRANT
C3.C	Untreated Eye	Bas-Derived	HEIDELBERG (SPECTRALIS HRA OCT)	248.333	OUTER FIELD THICKNESS, INFERIOR QUADRANT
C3.C	Untreated Eye	Bas-Derived	HEIDELBERG (SPECTRALIS HRA OCT)	259	OUTER FIELD THICKNESS, NASAL QUADRANT
C3.C	Untreated Eye	Bas-Derived	HEIDELBERG (SPECTRALIS HRA OCT)	254.333	OUTER FIELD THICKNESS, SUPERIOR QUADRANT
C3.C	Untreated Eye	Bas-Derived	HEIDELBERG (SPECTRALIS HRA OCT)	231	OUTER FIELD THICKNESS, TEMPORAL QUADRANT
C3.C	Untreated Eye	Day 15	HEIDELBERG (SPECTRALIS HRA OCT)	153	CENTRAL SUBFIELD THICKNESS
C3.C	Untreated Eye	Day 15	HEIDELBERG (SPECTRALIS HRA OCT)	219	INNER FIELD THICKNESS, INFERIOR QUADRANT
C3.C	Untreated Eye	Day 15	HEIDELBERG (SPECTRALIS HRA OCT)	218	INNER FIELD THICKNESS, NASAL QUADRANT
C3.C	Untreated Eye	Day 15	HEIDELBERG (SPECTRALIS HRA OCT)	225	INNER FIELD THICKNESS, SUPERIOR QUADRANT
C3.C	Untreated Eye	Day 15	HEIDELBERG (SPECTRALIS HRA OCT)	205	INNER FIELD THICKNESS, TEMPORAL QUADRANT
C3.C	Untreated Eye	Day 15	HEIDELBERG (SPECTRALIS HRA OCT)	246	OUTER FIELD THICKNESS, INFERIOR QUADRANT
C3.C	Untreated Eye	Day 15	HEIDELBERG (SPECTRALIS HRA OCT)	256	OUTER FIELD THICKNESS, NASAL QUADRANT
C3.C	Untreated Eye	Day 15	HEIDELBERG (SPECTRALIS HRA OCT)	252	OUTER FIELD THICKNESS, SUPERIOR QUADRANT
C3.C	Untreated Eye	Day 15	HEIDELBERG (SPECTRALIS HRA OCT)	228	OUTER FIELD THICKNESS, TEMPORAL QUADRANT
C3.C	Untreated Eye	Month 6	HEIDELBERG (SPECTRALIS HRA OCT)	156	CENTRAL SUBFIELD THICKNESS
C3.C	Untreated Eye	Month 6	HEIDELBERG (SPECTRALIS HRA OCT)	219	INNER FIELD THICKNESS, INFERIOR QUADRANT
C3.C	Untreated Eye	Month 6	HEIDELBERG (SPECTRALIS HRA OCT)	216	INNER FIELD THICKNESS, NASAL QUADRANT
C3.C	Untreated Eye	Month 6	HEIDELBERG (SPECTRALIS HRA OCT)	227	INNER FIELD THICKNESS, SUPERIOR QUADRANT
C3.C	Untreated Eye	Month 6	HEIDELBERG (SPECTRALIS HRA OCT)	207	INNER FIELD THICKNESS, TEMPORAL QUADRANT
C3.C	Untreated Eye	Month 6	HEIDELBERG (SPECTRALIS HRA OCT)	247	OUTER FIELD THICKNESS, INFERIOR QUADRANT
C3.C	Untreated Eye	Month 6	HEIDELBERG (SPECTRALIS HRA OCT)	259	OUTER FIELD THICKNESS, NASAL QUADRANT
C3.C	Untreated Eye	Month 6	HEIDELBERG (SPECTRALIS HRA OCT)	252	OUTER FIELD THICKNESS, SUPERIOR QUADRANT
C3.C	Untreated Eye	Month 6	HEIDELBERG (SPECTRALIS HRA OCT)	231	OUTER FIELD THICKNESS, TEMPORAL QUADRANT
C3.C	Untreated Eye	Scr 1	HEIDELBERG (SPECTRALIS HRA OCT)	155	CENTRAL SUBFIELD THICKNESS
C3.C	Untreated Eye	Scr 1	HEIDELBERG (SPECTRALIS HRA OCT)	219	INNER FIELD THICKNESS, INFERIOR QUADRANT
C3.C	Untreated Eye	Scr 1	HEIDELBERG (SPECTRALIS HRA OCT)	221	INNER FIELD THICKNESS, NASAL QUADRANT
C3.C	Untreated Eye	Scr 1	HEIDELBERG (SPECTRALIS HRA OCT)	226	INNER FIELD THICKNESS, SUPERIOR QUADRANT
C3.C	Untreated Eye	Scr 1	HEIDELBERG (SPECTRALIS HRA OCT)	206	INNER FIELD THICKNESS, TEMPORAL QUADRANT
C3.C	Untreated Eye	Scr 1	HEIDELBERG (SPECTRALIS HRA OCT)	251	OUTER FIELD THICKNESS, INFERIOR QUADRANT
C3.C	Untreated Eye	Scr 1	HEIDELBERG (SPECTRALIS HRA OCT)	260	OUTER FIELD THICKNESS, NASAL QUADRANT
C3.C	Untreated Eye	Scr 1	HEIDELBERG (SPECTRALIS HRA OCT)	256	OUTER FIELD THICKNESS, SUPERIOR QUADRANT
C3.C	Untreated Eye	Scr 1	HEIDELBERG (SPECTRALIS HRA OCT)	231	OUTER FIELD THICKNESS, TEMPORAL QUADRANT
C3.C	Untreated Eye	Scr 2	HEIDELBERG (SPECTRALIS HRA OCT)	155	CENTRAL SUBFIELD THICKNESS
C3.C	Untreated Eye	Scr 2	HEIDELBERG (SPECTRALIS HRA OCT)	219	INNER FIELD THICKNESS, INFERIOR QUADRANT
C3.C	Untreated Eye	Scr 2	HEIDELBERG (SPECTRALIS HRA OCT)	219	INNER FIELD THICKNESS, NASAL QUADRANT
C3.C	Untreated Eye	Scr 2	HEIDELBERG (SPECTRALIS HRA OCT)	222	INNER FIELD THICKNESS, SUPERIOR QUADRANT
C3.C	Untreated Eye	Scr 2	HEIDELBERG (SPECTRALIS HRA OCT)	206	INNER FIELD THICKNESS, TEMPORAL QUADRANT
C3.C	Untreated Eye	Scr 2	HEIDELBERG (SPECTRALIS HRA OCT)	249	OUTER FIELD THICKNESS, INFERIOR QUADRANT
C3.C	Untreated Eye	Scr 2	HEIDELBERG (SPECTRALIS HRA OCT)	261	OUTER FIELD THICKNESS, NASAL QUADRANT
C3.C	Untreated Eye	Scr 2	HEIDELBERG (SPECTRALIS HRA OCT)	255	OUTER FIELD THICKNESS, SUPERIOR QUADRANT
C3.C	Untreated Eye	Scr 2	HEIDELBERG (SPECTRALIS HRA OCT)	232	OUTER FIELD THICKNESS, TEMPORAL QUADRANT
C3.C	Untreated Eye	Year 1	HEIDELBERG (SPECTRALIS HRA OCT)	155.5	CENTRAL SUBFIELD THICKNESS
C3.C	Untreated Eye	Year 1	HEIDELBERG (SPECTRALIS HRA OCT)	225.5	INNER FIELD THICKNESS, INFERIOR QUADRANT
C3.C	Untreated Eye	Year 1	HEIDELBERG (SPECTRALIS HRA OCT)	221.5	INNER FIELD THICKNESS, NASAL QUADRANT
C3.C	Untreated Eye	Year 1	HEIDELBERG (SPECTRALIS HRA OCT)	221	INNER FIELD THICKNESS, SUPERIOR QUADRANT
C3.C	Untreated Eye	Year 1	HEIDELBERG (SPECTRALIS HRA OCT)	204.5	INNER FIELD THICKNESS, TEMPORAL QUADRANT
C3.C	Untreated Eye	Year 1	HEIDELBERG (SPECTRALIS HRA OCT)	248.5	OUTER FIELD THICKNESS, INFERIOR QUADRANT
C3.C	Untreated Eye	Year 1	HEIDELBERG (SPECTRALIS HRA OCT)	260	OUTER FIELD THICKNESS, NASAL QUADRANT
C3.C	Untreated Eye	Year 1	HEIDELBERG (SPECTRALIS HRA OCT)	255	OUTER FIELD THICKNESS, SUPERIOR QUADRANT
C3.C	Untreated Eye	Year 1	HEIDELBERG (SPECTRALIS HRA OCT)	231	OUTER FIELD THICKNESS, TEMPORAL QUADRANT
C4.A	Treated Eye	40% loss from pre-treat		105	CENTRAL SUBFIELD THICKNESS
C4.A	Treated Eye	40% loss from pre-treat		150	INNER FIELD THICKNESS, INFERIOR QUADRANT
C4.A	Treated Eye	40% loss from pre-treat		143.4	INNER FIELD THICKNESS, NASAL QUADRANT
C4.A	Treated Eye	40% loss from pre-treat		141.6	INNER FIELD THICKNESS, SUPERIOR QUADRANT
C4.A	Treated Eye	40% loss from pre-treat		135.6	INNER FIELD THICKNESS, TEMPORAL QUADRANT
C4.A	Treated Eye	40% loss from pre-treat		121.2	OUTER FIELD THICKNESS, INFERIOR QUADRANT
C4.A	Treated Eye	40% loss from pre-treat		146.4	OUTER FIELD THICKNESS, NASAL QUADRANT
C4.A	Treated Eye	40% loss from pre-treat		126	OUTER FIELD THICKNESS, SUPERIOR QUADRANT
C4.A	Treated Eye	40% loss from pre-treat		116.4	OUTER FIELD THICKNESS, TEMPORAL QUADRANT
C4.A	Treated Eye	Bas-Derived	ZEISS CIRRUS	175	CENTRAL SUBFIELD THICKNESS
C4.A	Treated Eye	Bas-Derived	ZEISS CIRRUS	250	INNER FIELD THICKNESS, INFERIOR QUADRANT
C4.A	Treated Eye	Bas-Derived	ZEISS CIRRUS	239	INNER FIELD THICKNESS, NASAL QUADRANT
C4.A	Treated Eye	Bas-Derived	ZEISS CIRRUS	236	INNER FIELD THICKNESS, SUPERIOR QUADRANT
C4.A	Treated Eye	Bas-Derived	ZEISS CIRRUS	226	INNER FIELD THICKNESS, TEMPORAL QUADRANT
C4.A	Treated Eye	Bas-Derived	ZEISS CIRRUS	202	OUTER FIELD THICKNESS, INFERIOR QUADRANT
C4.A	Treated Eye	Bas-Derived	ZEISS CIRRUS	244	OUTER FIELD THICKNESS, NASAL QUADRANT
C4.A	Treated Eye	Bas-Derived	ZEISS CIRRUS	210	OUTER FIELD THICKNESS, SUPERIOR QUADRANT
C4.A	Treated Eye	Bas-Derived	ZEISS CIRRUS	194	OUTER FIELD THICKNESS, TEMPORAL QUADRANT
C4.A	Treated Eye	Day 15	ZEISS CIRRUS	165	CENTRAL SUBFIELD THICKNESS
C4.A	Treated Eye	Day 15	ZEISS CIRRUS	257	INNER FIELD THICKNESS, INFERIOR QUADRANT
C4.A	Treated Eye	Day 15	ZEISS CIRRUS	233	INNER FIELD THICKNESS, NASAL QUADRANT
C4.A	Treated Eye	Day 15	ZEISS CIRRUS	232	INNER FIELD THICKNESS, SUPERIOR QUADRANT
C4.A	Treated Eye	Day 15	ZEISS CIRRUS	221	INNER FIELD THICKNESS, TEMPORAL QUADRANT
C4.A	Treated Eye	Day 15	ZEISS CIRRUS	206	OUTER FIELD THICKNESS, INFERIOR QUADRANT
C4.A	Treated Eye	Day 15	ZEISS CIRRUS	239	OUTER FIELD THICKNESS, NASAL QUADRANT
C4.A	Treated Eye	Day 15	ZEISS CIRRUS	202	OUTER FIELD THICKNESS, SUPERIOR QUADRANT
C4.A	Treated Eye	Day 15	ZEISS CIRRUS	191	OUTER FIELD THICKNESS, TEMPORAL QUADRANT
C4.A	Treated Eye	Month 1	ZEISS CIRRUS	168	CENTRAL SUBFIELD THICKNESS
C4.A	Treated Eye	Month 1	ZEISS CIRRUS	250	INNER FIELD THICKNESS, INFERIOR QUADRANT
C4.A	Treated Eye	Month 1	ZEISS CIRRUS	232	INNER FIELD THICKNESS, NASAL QUADRANT
C4.A	Treated Eye	Month 1	ZEISS CIRRUS	233	INNER FIELD THICKNESS, SUPERIOR QUADRANT
C4.A	Treated Eye	Month 1	ZEISS CIRRUS	217	INNER FIELD THICKNESS, TEMPORAL QUADRANT
C4.A	Treated Eye	Month 1	ZEISS CIRRUS	206	OUTER FIELD THICKNESS, INFERIOR QUADRANT
C4.A	Treated Eye	Month 1	ZEISS CIRRUS	235	OUTER FIELD THICKNESS, NASAL QUADRANT
C4.A	Treated Eye	Month 1	ZEISS CIRRUS	199	OUTER FIELD THICKNESS, SUPERIOR QUADRANT
C4.A	Treated Eye	Month 1	ZEISS CIRRUS	188	OUTER FIELD THICKNESS, TEMPORAL QUADRANT
C4.A	Treated Eye	Month 3	ZEISS CIRRUS	163	CENTRAL SUBFIELD THICKNESS
C4.A	Treated Eye	Month 3	ZEISS CIRRUS	249.5	INNER FIELD THICKNESS, INFERIOR QUADRANT
C4.A	Treated Eye	Month 3	ZEISS CIRRUS	232	INNER FIELD THICKNESS, NASAL QUADRANT
C4.A	Treated Eye	Month 3	ZEISS CIRRUS	235	INNER FIELD THICKNESS, SUPERIOR QUADRANT
C4.A	Treated Eye	Month 3	ZEISS CIRRUS	218	INNER FIELD THICKNESS, TEMPORAL QUADRANT
C4.A	Treated Eye	Month 3	ZEISS CIRRUS	204	OUTER FIELD THICKNESS, INFERIOR QUADRANT
C4.A	Treated Eye	Month 3	ZEISS CIRRUS	233	OUTER FIELD THICKNESS, NASAL QUADRANT
C4.A	Treated Eye	Month 3	ZEISS CIRRUS	198	OUTER FIELD THICKNESS, SUPERIOR QUADRANT
C4.A	Treated Eye	Month 3	ZEISS CIRRUS	186	OUTER FIELD THICKNESS, TEMPORAL QUADRANT
C4.A	Treated Eye	Month 6	ZEISS CIRRUS	166	CENTRAL SUBFIELD THICKNESS
C4.A	Treated Eye	Month 6	ZEISS CIRRUS	252	INNER FIELD THICKNESS, INFERIOR QUADRANT
C4.A	Treated Eye	Month 6	ZEISS CIRRUS	235	INNER FIELD THICKNESS, NASAL QUADRANT
C4.A	Treated Eye	Month 6	ZEISS CIRRUS	238	INNER FIELD THICKNESS, SUPERIOR QUADRANT
C4.A	Treated Eye	Month 6	ZEISS CIRRUS	218	INNER FIELD THICKNESS, TEMPORAL QUADRANT
C4.A	Treated Eye	Month 6	ZEISS CIRRUS	205	OUTER FIELD THICKNESS, INFERIOR QUADRANT
C4.A	Treated Eye	Month 6	ZEISS CIRRUS	230	OUTER FIELD THICKNESS, NASAL QUADRANT
C4.A	Treated Eye	Month 6	ZEISS CIRRUS	196	OUTER FIELD THICKNESS, SUPERIOR QUADRANT
C4.A	Treated Eye	Month 6	ZEISS CIRRUS	182	OUTER FIELD THICKNESS, TEMPORAL QUADRANT
C4.A	Treated Eye	Month 9	ZEISS CIRRUS	168	CENTRAL SUBFIELD THICKNESS
C4.A	Treated Eye	Month 9	ZEISS CIRRUS	251	INNER FIELD THICKNESS, INFERIOR QUADRANT
C4.A	Treated Eye	Month 9	ZEISS CIRRUS	238	INNER FIELD THICKNESS, NASAL QUADRANT
C4.A	Treated Eye	Month 9	ZEISS CIRRUS	245	INNER FIELD THICKNESS, SUPERIOR QUADRANT
C4.A	Treated Eye	Month 9	ZEISS CIRRUS	223	INNER FIELD THICKNESS, TEMPORAL QUADRANT
C4.A	Treated Eye	Month 9	ZEISS CIRRUS	203	OUTER FIELD THICKNESS, INFERIOR QUADRANT
C4.A	Treated Eye	Month 9	ZEISS CIRRUS	228	OUTER FIELD THICKNESS, NASAL QUADRANT
C4.A	Treated Eye	Month 9	ZEISS CIRRUS	195	OUTER FIELD THICKNESS, SUPERIOR QUADRANT
C4.A	Treated Eye	Month 9	ZEISS CIRRUS	182	OUTER FIELD THICKNESS, TEMPORAL QUADRANT
C4.A	Treated Eye	Year 1	ZEISS CIRRUS	165	CENTRAL SUBFIELD THICKNESS
C4.A	Treated Eye	Year 1	ZEISS CIRRUS	258	INNER FIELD THICKNESS, INFERIOR QUADRANT
C4.A	Treated Eye	Year 1	ZEISS CIRRUS	243	INNER FIELD THICKNESS, NASAL QUADRANT
C4.A	Treated Eye	Year 1	ZEISS CIRRUS	249	INNER FIELD THICKNESS, SUPERIOR QUADRANT
C4.A	Treated Eye	Year 1	ZEISS CIRRUS	229	INNER FIELD THICKNESS, TEMPORAL QUADRANT
C4.A	Treated Eye	Year 1	ZEISS CIRRUS	206	OUTER FIELD THICKNESS, INFERIOR QUADRANT
C4.A	Treated Eye	Year 1	ZEISS CIRRUS	230	OUTER FIELD THICKNESS, NASAL QUADRANT
C4.A	Treated Eye	Year 1	ZEISS CIRRUS	198	OUTER FIELD THICKNESS, SUPERIOR QUADRANT
C4.A	Treated Eye	Year 1	ZEISS CIRRUS	188	OUTER FIELD THICKNESS, TEMPORAL QUADRANT
C4.A	Untreated Eye	40% loss from pre-treat		106.8	CENTRAL SUBFIELD THICKNESS
C4.A	Untreated Eye	40% loss from pre-treat		150	INNER FIELD THICKNESS, INFERIOR QUADRANT
C4.A	Untreated Eye	40% loss from pre-treat		138.3	INNER FIELD THICKNESS, NASAL QUADRANT
C4.A	Untreated Eye	40% loss from pre-treat		150.3	INNER FIELD THICKNESS, SUPERIOR QUADRANT
C4.A	Untreated Eye	40% loss from pre-treat		144	INNER FIELD THICKNESS, TEMPORAL QUADRANT
C4.A	Untreated Eye	40% loss from pre-treat		122.4	OUTER FIELD THICKNESS, INFERIOR QUADRANT
C4.A	Untreated Eye	40% loss from pre-treat		144	OUTER FIELD THICKNESS, NASAL QUADRANT
C4.A	Untreated Eye	40% loss from pre-treat		135.3	OUTER FIELD THICKNESS, SUPERIOR QUADRANT
C4.A	Untreated Eye	40% loss from pre-treat		123	OUTER FIELD THICKNESS, TEMPORAL QUADRANT
C4.A	Untreated Eye	Bas-Derived	ZEISS CIRRUS	178	CENTRAL SUBFIELD THICKNESS
C4.A	Untreated Eye	Bas-Derived	ZEISS CIRRUS	250	INNER FIELD THICKNESS, INFERIOR QUADRANT
C4.A	Untreated Eye	Bas-Derived	ZEISS CIRRUS	230.5	INNER FIELD THICKNESS, NASAL QUADRANT
C4.A	Untreated Eye	Bas-Derived	ZEISS CIRRUS	250.5	INNER FIELD THICKNESS, SUPERIOR QUADRANT
C4.A	Untreated Eye	Bas-Derived	ZEISS CIRRUS	240	INNER FIELD THICKNESS, TEMPORAL QUADRANT
C4.A	Untreated Eye	Bas-Derived	ZEISS CIRRUS	204	OUTER FIELD THICKNESS, INFERIOR QUADRANT
C4.A	Untreated Eye	Bas-Derived	ZEISS CIRRUS	240	OUTER FIELD THICKNESS, NASAL QUADRANT
C4.A	Untreated Eye	Bas-Derived	ZEISS CIRRUS	225.5	OUTER FIELD THICKNESS, SUPERIOR QUADRANT
C4.A	Untreated Eye	Bas-Derived	ZEISS CIRRUS	205	OUTER FIELD THICKNESS, TEMPORAL QUADRANT
C4.A	Untreated Eye	Day 15	ZEISS CIRRUS	178	CENTRAL SUBFIELD THICKNESS
C4.A	Untreated Eye	Day 15	ZEISS CIRRUS	253	INNER FIELD THICKNESS, INFERIOR QUADRANT
C4.A	Untreated Eye	Day 15	ZEISS CIRRUS	231	INNER FIELD THICKNESS, NASAL QUADRANT
C4.A	Untreated Eye	Day 15	ZEISS CIRRUS	252	INNER FIELD THICKNESS, SUPERIOR QUADRANT
C4.A	Untreated Eye	Day 15	ZEISS CIRRUS	244	INNER FIELD THICKNESS, TEMPORAL QUADRANT
C4.A	Untreated Eye	Day 15	ZEISS CIRRUS	206	OUTER FIELD THICKNESS, INFERIOR QUADRANT
C4.A	Untreated Eye	Day 15	ZEISS CIRRUS	242	OUTER FIELD THICKNESS, NASAL QUADRANT
C4.A	Untreated Eye	Day 15	ZEISS CIRRUS	228	OUTER FIELD THICKNESS, SUPERIOR QUADRANT
C4.A	Untreated Eye	Day 15	ZEISS CIRRUS	205	OUTER FIELD THICKNESS, TEMPORAL QUADRANT
C4.A	Untreated Eye	Month 1	ZEISS CIRRUS	176	CENTRAL SUBFIELD THICKNESS
C4.A	Untreated Eye	Month 1	ZEISS CIRRUS	255	INNER FIELD THICKNESS, INFERIOR QUADRANT
C4.A	Untreated Eye	Month 1	ZEISS CIRRUS	230	INNER FIELD THICKNESS, NASAL QUADRANT
C4.A	Untreated Eye	Month 1	ZEISS CIRRUS	245	INNER FIELD THICKNESS, SUPERIOR QUADRANT
C4.A	Untreated Eye	Month 1	ZEISS CIRRUS	240	INNER FIELD THICKNESS, TEMPORAL QUADRANT
C4.A	Untreated Eye	Month 1	ZEISS CIRRUS	207	OUTER FIELD THICKNESS, INFERIOR QUADRANT
C4.A	Untreated Eye	Month 1	ZEISS CIRRUS	242	OUTER FIELD THICKNESS, NASAL QUADRANT
C4.A	Untreated Eye	Month 1	ZEISS CIRRUS	227	OUTER FIELD THICKNESS, SUPERIOR QUADRANT
C4.A	Untreated Eye	Month 1	ZEISS CIRRUS	202	OUTER FIELD THICKNESS, TEMPORAL QUADRANT
C4.A	Untreated Eye	Month 3	ZEISS CIRRUS	181	CENTRAL SUBFIELD THICKNESS
C4.A	Untreated Eye	Month 3	ZEISS CIRRUS	251	INNER FIELD THICKNESS, INFERIOR QUADRANT
C4.A	Untreated Eye	Month 3	ZEISS CIRRUS	232	INNER FIELD THICKNESS, NASAL QUADRANT
C4.A	Untreated Eye	Month 3	ZEISS CIRRUS	251	INNER FIELD THICKNESS, SUPERIOR QUADRANT
C4.A	Untreated Eye	Month 3	ZEISS CIRRUS	245.5	INNER FIELD THICKNESS, TEMPORAL QUADRANT
C4.A	Untreated Eye	Month 3	ZEISS CIRRUS	202	OUTER FIELD THICKNESS, INFERIOR QUADRANT
C4.A	Untreated Eye	Month 3	ZEISS CIRRUS	240	OUTER FIELD THICKNESS, NASAL QUADRANT
C4.A	Untreated Eye	Month 3	ZEISS CIRRUS	229	OUTER FIELD THICKNESS, SUPERIOR QUADRANT
C4.A	Untreated Eye	Month 6	ZEISS CIRRUS	180	CENTRAL SUBFIELD THICKNESS
C4.A	Untreated Eye	Month 6	ZEISS CIRRUS	257	INNER FIELD THICKNESS, INFERIOR QUADRANT
C4.A	Untreated Eye	Month 6	ZEISS CIRRUS	230	INNER FIELD THICKNESS, NASAL QUADRANT
C4.A	Untreated Eye	Month 6	ZEISS CIRRUS	248	INNER FIELD THICKNESS, SUPERIOR QUADRANT
C4.A	Untreated Eye	Month 6	ZEISS CIRRUS	243	INNER FIELD THICKNESS, TEMPORAL QUADRANT
C4.A	Untreated Eye	Month 6	ZEISS CIRRUS	205	OUTER FIELD THICKNESS, INFERIOR QUADRANT
C4.A	Untreated Eye	Month 6	ZEISS CIRRUS	241	OUTER FIELD THICKNESS, NASAL QUADRANT
C4.A	Untreated Eye	Month 6	ZEISS CIRRUS	229	OUTER FIELD THICKNESS, SUPERIOR QUADRANT
C4.A	Untreated Eye	Month 6	ZEISS CIRRUS	206	OUTER FIELD THICKNESS, TEMPORAL QUADRANT
C4.A	Untreated Eye	Month 9	ZEISS CIRRUS	173.5	CENTRAL SUBFIELD THICKNESS
C4.A	Untreated Eye	Month 9	ZEISS CIRRUS	257	INNER FIELD THICKNESS, INFERIOR QUADRANT
C4.A	Untreated Eye	Month 9	ZEISS CIRRUS	229.5	INNER FIELD THICKNESS, NASAL QUADRANT
C4.A	Untreated Eye	Month 9	ZEISS CIRRUS	247	INNER FIELD THICKNESS, SUPERIOR QUADRANT
C4.A	Untreated Eye	Month 9	ZEISS CIRRUS	243	INNER FIELD THICKNESS, TEMPORAL QUADRANT
C4.A	Untreated Eye	Month 9	ZEISS CIRRUS	203	OUTER FIELD THICKNESS, INFERIOR QUADRANT
C4.A	Untreated Eye	Month 9	ZEISS CIRRUS	239	OUTER FIELD THICKNESS, NASAL QUADRANT
C4.A	Untreated Eye	Month 9	ZEISS CIRRUS	222.5	OUTER FIELD THICKNESS, SUPERIOR QUADRANT
C4.A	Untreated Eye	Month 9	ZEISS CIRRUS	203	OUTER FIELD THICKNESS, TEMPORAL QUADRANT
C4.A	Untreated Eye	Year 1	ZEISS CIRRUS	179	CENTRAL SUBFIELD THICKNESS
C4.A	Untreated Eye	Year 1	ZEISS CIRRUS	260	INNER FIELD THICKNESS, INFERIOR QUADRANT
C4.A	Untreated Eye	Year 1	ZEISS CIRRUS	232	INNER FIELD THICKNESS, NASAL QUADRANT
C4.A	Untreated Eye	Year 1	ZEISS CIRRUS	249	INNER FIELD THICKNESS, SUPERIOR QUADRANT
C4.A	Untreated Eye	Year 1	ZEISS CIRRUS	248	INNER FIELD THICKNESS, TEMPORAL QUADRANT
C4.A	Untreated Eye	Year 1	ZEISS CIRRUS	203	OUTER FIELD THICKNESS, INFERIOR QUADRANT
C4.A	Untreated Eye	Year 1	ZEISS CIRRUS	241	OUTER FIELD THICKNESS, NASAL QUADRANT
C4.A	Untreated Eye	Year 1	ZEISS CIRRUS	224	OUTER FIELD THICKNESS, SUPERIOR QUADRANT
C4.A	Untreated Eye	Year 1	ZEISS CIRRUS	206	OUTER FIELD THICKNESS, TEMPORAL QUADRANT
C4.B	Treated Eye	40% loss from pre-treat		96.3	CENTRAL SUBFIELD THICKNESS
C4.B	Treated Eye	40% loss from pre-treat		157.5	INNER FIELD THICKNESS, INFERIOR QUADRANT
C4.B	Treated Eye	40% loss from pre-treat		159.6	INNER FIELD THICKNESS, NASAL QUADRANT
C4.B	Treated Eye	40% loss from pre-treat		145.2	INNER FIELD THICKNESS, SUPERIOR QUADRANT
C4.B	Treated Eye	40% loss from pre-treat		141	INNER FIELD THICKNESS, TEMPORAL QUADRANT
C4.B	Treated Eye	40% loss from pre-treat		136.95	OUTER FIELD THICKNESS, INFERIOR QUADRANT
C4.B	Treated Eye	40% loss from pre-treat		145.05	OUTER FIELD THICKNESS, NASAL QUADRANT
C4.B	Treated Eye	40% loss from pre-treat		121.8	OUTER FIELD THICKNESS, SUPERIOR QUADRANT
C4.B	Treated Eye	40% loss from pre-treat		117.9	OUTER FIELD THICKNESS, TEMPORAL QUADRANT
C4.B	Treated Eye	Bas-Derived	ZEISS CIRRUS	160.5	CENTRAL SUBFIELD THICKNESS
C4.B	Treated Eye	Bas-Derived	ZEISS CIRRUS	262.5	INNER FIELD THICKNESS, INFERIOR QUADRANT
C4.B	Treated Eye	Bas-Derived	ZEISS CIRRUS	266	INNER FIELD THICKNESS, NASAL QUADRANT
C4.B	Treated Eye	Bas-Derived	ZEISS CIRRUS	242	INNER FIELD THICKNESS, SUPERIOR QUADRANT
C4.B	Treated Eye	Bas-Derived	ZEISS CIRRUS	235	INNER FIELD THICKNESS, TEMPORAL QUADRANT
C4.B	Treated Eye	Bas-Derived	ZEISS CIRRUS	228.25	OUTER FIELD THICKNESS, INFERIOR QUADRANT
C4.B	Treated Eye	Bas-Derived	ZEISS CIRRUS	241.75	OUTER FIELD THICKNESS, NASAL QUADRANT
C4.B	Treated Eye	Bas-Derived	ZEISS CIRRUS	203	OUTER FIELD THICKNESS, SUPERIOR QUADRANT
C4.B	Treated Eye	Bas-Derived	ZEISS CIRRUS	196.5	OUTER FIELD THICKNESS, TEMPORAL QUADRANT
C4.B	Treated Eye	Day 15	ZEISS CIRRUS	169	CENTRAL SUBFIELD THICKNESS
C4.B	Treated Eye	Day 15	ZEISS CIRRUS	279.5	INNER FIELD THICKNESS, INFERIOR QUADRANT
C4.B	Treated Eye	Day 15	ZEISS CIRRUS	275.5	INNER FIELD THICKNESS, NASAL QUADRANT
C4.B	Treated Eye	Day 15	ZEISS CIRRUS	248	INNER FIELD THICKNESS, SUPERIOR QUADRANT
C4.B	Treated Eye	Day 15	ZEISS CIRRUS	240	INNER FIELD THICKNESS, TEMPORAL QUADRANT
C4.B	Treated Eye	Day 15	ZEISS CIRRUS	233	OUTER FIELD THICKNESS, INFERIOR QUADRANT
C4.B	Treated Eye	Day 15	ZEISS CIRRUS	249.5	OUTER FIELD THICKNESS, NASAL QUADRANT
C4.B	Treated Eye	Day 15	ZEISS CIRRUS	200	OUTER FIELD THICKNESS, SUPERIOR QUADRANT
C4.B	Treated Eye	Day 15	ZEISS CIRRUS	193	OUTER FIELD THICKNESS, TEMPORAL QUADRANT
C4.B	Treated Eye	Month 1	ZEISS CIRRUS	174	CENTRAL SUBFIELD THICKNESS
C4.B	Treated Eye	Month 1	ZEISS CIRRUS	279	INNER FIELD THICKNESS, INFERIOR QUADRANT
C4.B	Treated Eye	Month 1	ZEISS CIRRUS	278	INNER FIELD THICKNESS, NASAL QUADRANT
C4.B	Treated Eye	Month 1	ZEISS CIRRUS	246	INNER FIELD THICKNESS, SUPERIOR QUADRANT
C4.B	Treated Eye	Month 1	ZEISS CIRRUS	244	INNER FIELD THICKNESS, TEMPORAL QUADRANT
C4.B	Treated Eye	Month 1	ZEISS CIRRUS	239	OUTER FIELD THICKNESS, INFERIOR QUADRANT
C4.B	Treated Eye	Month 1	ZEISS CIRRUS	250.5	OUTER FIELD THICKNESS, NASAL QUADRANT
C4.B	Treated Eye	Month 1	ZEISS CIRRUS	198	OUTER FIELD THICKNESS, SUPERIOR QUADRANT
C4.B	Treated Eye	Month 1	ZEISS CIRRUS	196	OUTER FIELD THICKNESS, TEMPORAL QUADRANT
C4.B	Treated Eye	Month 3	ZEISS CIRRUS	164	CENTRAL SUBFIELD THICKNESS
C4.B	Treated Eye	Month 3	ZEISS CIRRUS	282	INNER FIELD THICKNESS, INFERIOR QUADRANT
C4.B	Treated Eye	Month 3	ZEISS CIRRUS	282	INNER FIELD THICKNESS, NASAL QUADRANT
C4.B	Treated Eye	Month 3	ZEISS CIRRUS	260	INNER FIELD THICKNESS, SUPERIOR QUADRANT
C4.B	Treated Eye	Month 3	ZEISS CIRRUS	243	INNER FIELD THICKNESS, TEMPORAL QUADRANT
C4.B	Treated Eye	Month 3	ZEISS CIRRUS	237	OUTER FIELD THICKNESS, INFERIOR QUADRANT
C4.B	Treated Eye	Month 3	ZEISS CIRRUS	254	OUTER FIELD THICKNESS, NASAL QUADRANT
C4.B	Treated Eye	Month 3	ZEISS CIRRUS	206	OUTER FIELD THICKNESS, SUPERIOR QUADRANT
C4.B	Treated Eye	Month 3	ZEISS CIRRUS	197	OUTER FIELD THICKNESS, TEMPORAL QUADRANT
C4.B	Treated Eye	Month 6	ZEISS CIRRUS	173	CENTRAL SUBFIELD THICKNESS
C4.B	Treated Eye	Month 6	ZEISS CIRRUS	278	INNER FIELD THICKNESS, INFERIOR QUADRANT
C4.B	Treated Eye	Month 6	ZEISS CIRRUS	277.5	INNER FIELD THICKNESS, NASAL QUADRANT
C4.B	Treated Eye	Month 6	ZEISS CIRRUS	252	INNER FIELD THICKNESS, SUPERIOR QUADRANT
C4.B	Treated Eye	Month 6	ZEISS CIRRUS	239	INNER FIELD THICKNESS, TEMPORAL QUADRANT
C4.B	Treated Eye	Month 6	ZEISS CIRRUS	234.5	OUTER FIELD THICKNESS, INFERIOR QUADRANT
C4.B	Treated Eye	Month 6	ZEISS CIRRUS	195	OUTER FIELD THICKNESS, SUPERIOR QUADRANT
C4.B	Treated Eye	Month 6	ZEISS CIRRUS	193	OUTER FIELD THICKNESS, TEMPORAL QUADRANT
C4.B	Treated Eye	Month 9	ZEISS CIRRUS	165	CENTRAL SUBFIELD THICKNESS
C4.B	Treated Eye	Month 9	ZEISS CIRRUS	276	INNER FIELD THICKNESS, INFERIOR QUADRANT
C4.B	Treated Eye	Month 9	ZEISS CIRRUS	274	INNER FIELD THICKNESS, NASAL QUADRANT
C4.B	Treated Eye	Month 9	ZEISS CIRRUS	252	INNER FIELD THICKNESS, SUPERIOR QUADRANT
C4.B	Treated Eye	Month 9	ZEISS CIRRUS	235	INNER FIELD THICKNESS, TEMPORAL QUADRANT
C4.B	Treated Eye	Month 9	ZEISS CIRRUS	231	OUTER FIELD THICKNESS, INFERIOR QUADRANT
C4.B	Treated Eye	Month 9	ZEISS CIRRUS	200	OUTER FIELD THICKNESS, SUPERIOR QUADRANT
C4.B	Treated Eye	Month 9	ZEISS CIRRUS	194	OUTER FIELD THICKNESS, TEMPORAL QUADRANT
C4.B	Treated Eye	Scr 1	ZEISS CIRRUS	155	CENTRAL SUBFIELD THICKNESS
C4.B	Treated Eye	Scr 1	ZEISS CIRRUS	261	INNER FIELD THICKNESS, INFERIOR QUADRANT
C4.B	Treated Eye	Scr 1	ZEISS CIRRUS	265	INNER FIELD THICKNESS, NASAL QUADRANT
C4.B	Treated Eye	Scr 1	ZEISS CIRRUS	241	INNER FIELD THICKNESS, SUPERIOR QUADRANT
C4.B	Treated Eye	Scr 1	ZEISS CIRRUS	233	INNER FIELD THICKNESS, TEMPORAL QUADRANT
C4.B	Treated Eye	Scr 1	ZEISS CIRRUS	227	OUTER FIELD THICKNESS, INFERIOR QUADRANT
C4.B	Treated Eye	Scr 1	ZEISS CIRRUS	238	OUTER FIELD THICKNESS, NASAL QUADRANT
C4.B	Treated Eye	Scr 1	ZEISS CIRRUS	204	OUTER FIELD THICKNESS, SUPERIOR QUADRANT
C4.B	Treated Eye	Scr 1	ZEISS CIRRUS	194	OUTER FIELD THICKNESS, TEMPORAL QUADRANT
C4.B	Treated Eye	Scr 2	ZEISS CIRRUS	166	CENTRAL SUBFIELD THICKNESS
C4.B	Treated Eye	Scr 2	ZEISS CIRRUS	264	INNER FIELD THICKNESS, INFERIOR QUADRANT
C4.B	Treated Eye	Scr 2	ZEISS CIRRUS	267	INNER FIELD THICKNESS, NASAL QUADRANT
C4.B	Treated Eye	Scr 2	ZEISS CIRRUS	243	INNER FIELD THICKNESS, SUPERIOR QUADRANT
C4.B	Treated Eye	Scr 2	ZEISS CIRRUS	237	INNER FIELD THICKNESS, TEMPORAL QUADRANT
C4.B	Treated Eye	Scr 2	ZEISS CIRRUS	229.5	OUTER FIELD THICKNESS, INFERIOR QUADRANT
C4.B	Treated Eye	Scr 2	ZEISS CIRRUS	245.5	OUTER FIELD THICKNESS, NASAL QUADRANT
C4.B	Treated Eye	Scr 2	ZEISS CIRRUS	202	OUTER FIELD THICKNESS, SUPERIOR QUADRANT
C4.B	Treated Eye	Scr 2	ZEISS CIRRUS	199	OUTER FIELD THICKNESS, TEMPORAL QUADRANT
C4.B	Treated Eye	Year 1	ZEISS CIRRUS	166	CENTRAL SUBFIELD THICKNESS
C4.B	Treated Eye	Year 1	ZEISS CIRRUS	275	INNER FIELD THICKNESS, INFERIOR QUADRANT
C4.B	Treated Eye	Year 1	ZEISS CIRRUS	273	INNER FIELD THICKNESS, NASAL QUADRANT
C4.B	Treated Eye	Year 1	ZEISS CIRRUS	244	INNER FIELD THICKNESS, SUPERIOR QUADRANT
C4.B	Treated Eye	Year 1	ZEISS CIRRUS	237	INNER FIELD THICKNESS, TEMPORAL QUADRANT
C4.B	Treated Eye	Year 1	ZEISS CIRRUS	230.5	OUTER FIELD THICKNESS, INFERIOR QUADRANT
C4.B	Treated Eye	Year 1	ZEISS CIRRUS	247	OUTER FIELD THICKNESS, NASAL QUADRANT
C4.B	Treated Eye	Year 1	ZEISS CIRRUS	198	OUTER FIELD THICKNESS, SUPERIOR QUADRANT
C4.B	Treated Eye	Year 1	ZEISS CIRRUS	192	OUTER FIELD THICKNESS, TEMPORAL QUADRANT
C4.B	Untreated Eye	40% loss from pre-treat		90.6	CENTRAL SUBFIELD THICKNESS
C4.B	Untreated Eye	40% loss from pre-treat		153.6	INNER FIELD THICKNESS, INFERIOR QUADRANT
C4.B	Untreated Eye	40% loss from pre-treat		153.15	INNER FIELD THICKNESS, NASAL QUADRANT
C4.B	Untreated Eye	40% loss from pre-treat		144	INNER FIELD THICKNESS, SUPERIOR QUADRANT
C4.B	Untreated Eye	40% loss from pre-treat		135.45	INNER FIELD THICKNESS, TEMPORAL QUADRANT
C4.B	Untreated Eye	40% loss from pre-treat		125.4	OUTER FIELD THICKNESS, INFERIOR QUADRANT
C4.B	Untreated Eye	40% loss from pre-treat		143.1	OUTER FIELD THICKNESS, NASAL QUADRANT
C4.B	Untreated Eye	40% loss from pre-treat		118.5	OUTER FIELD THICKNESS, SUPERIOR QUADRANT
C4.B	Untreated Eye	40% loss from pre-treat		116.25	OUTER FIELD THICKNESS, TEMPORAL QUADRANT
C4.B	Untreated Eye	Bas-Derived	ZEISS CIRRUS	151	CENTRAL SUBFIELD THICKNESS
C4.B	Untreated Eye	Bas-Derived	ZEISS CIRRUS	256	INNER FIELD THICKNESS, INFERIOR QUADRANT
C4.B	Untreated Eye	Bas-Derived	ZEISS CIRRUS	255.25	INNER FIELD THICKNESS, NASAL QUADRANT
C4.B	Untreated Eye	Bas-Derived	ZEISS CIRRUS	240	INNER FIELD THICKNESS, SUPERIOR QUADRANT
C4.B	Untreated Eye	Bas-Derived	ZEISS CIRRUS	225.75	INNER FIELD THICKNESS, TEMPORAL QUADRANT
C4.B	Untreated Eye	Bas-Derived	ZEISS CIRRUS	209	OUTER FIELD THICKNESS, INFERIOR QUADRANT
C4.B	Untreated Eye	Bas-Derived	ZEISS CIRRUS	238.5	OUTER FIELD THICKNESS, NASAL QUADRANT
C4.B	Untreated Eye	Bas-Derived	ZEISS CIRRUS	197.5	OUTER FIELD THICKNESS, SUPERIOR QUADRANT
C4.B	Untreated Eye	Bas-Derived	ZEISS CIRRUS	193.75	OUTER FIELD THICKNESS, TEMPORAL QUADRANT
C4.B	Untreated Eye	Day 15	ZEISS CIRRUS	148	CENTRAL SUBFIELD THICKNESS
C4.B	Untreated Eye	Day 15	ZEISS CIRRUS	252.5	INNER FIELD THICKNESS, INFERIOR QUADRANT
C4.B	Untreated Eye	Day 15	ZEISS CIRRUS	252.5	INNER FIELD THICKNESS, NASAL QUADRANT
C4.B	Untreated Eye	Day 15	ZEISS CIRRUS	238	INNER FIELD THICKNESS, SUPERIOR QUADRANT
C4.B	Untreated Eye	Day 15	ZEISS CIRRUS	223	INNER FIELD THICKNESS, TEMPORAL QUADRANT
C4.B	Untreated Eye	Day 15	ZEISS CIRRUS	211	OUTER FIELD THICKNESS, INFERIOR QUADRANT
C4.B	Untreated Eye	Day 15	ZEISS CIRRUS	230	OUTER FIELD THICKNESS, NASAL QUADRANT
C4.B	Untreated Eye	Day 15	ZEISS CIRRUS	197	OUTER FIELD THICKNESS, SUPERIOR QUADRANT
C4.B	Untreated Eye	Day 15	ZEISS CIRRUS	195	OUTER FIELD THICKNESS, TEMPORAL QUADRANT
C4.B	Untreated Eye	Month 1	ZEISS CIRRUS	156	CENTRAL SUBFIELD THICKNESS
C4.B	Untreated Eye	Month 1	ZEISS CIRRUS	256	INNER FIELD THICKNESS, INFERIOR QUADRANT
C4.B	Untreated Eye	Month 1	ZEISS CIRRUS	259	INNER FIELD THICKNESS, NASAL QUADRANT
C4.B	Untreated Eye	Month 1	ZEISS CIRRUS	247	INNER FIELD THICKNESS, SUPERIOR QUADRANT
C4.B	Untreated Eye	Month 1	ZEISS CIRRUS	230	INNER FIELD THICKNESS, TEMPORAL QUADRANT
C4.B	Untreated Eye	Month 1	ZEISS CIRRUS	208	OUTER FIELD THICKNESS, INFERIOR QUADRANT
C4.B	Untreated Eye	Month 1	ZEISS CIRRUS	234	OUTER FIELD THICKNESS, NASAL QUADRANT
C4.B	Untreated Eye	Month 1	ZEISS CIRRUS	203	OUTER FIELD THICKNESS, SUPERIOR QUADRANT
C4.B	Untreated Eye	Month 1	ZEISS CIRRUS	196	OUTER FIELD THICKNESS, TEMPORAL QUADRANT
C4.B	Untreated Eye	Month 3	ZEISS CIRRUS	154	CENTRAL SUBFIELD THICKNESS
C4.B	Untreated Eye	Month 3	ZEISS CIRRUS	261	INNER FIELD THICKNESS, INFERIOR QUADRANT
C4.B	Untreated Eye	Month 3	ZEISS CIRRUS	257	INNER FIELD THICKNESS, NASAL QUADRANT
C4.B	Untreated Eye	Month 3	ZEISS CIRRUS	244	INNER FIELD THICKNESS, SUPERIOR QUADRANT
C4.B	Untreated Eye	Month 3	ZEISS CIRRUS	229	INNER FIELD THICKNESS, TEMPORAL QUADRANT
C4.B	Untreated Eye	Month 3	ZEISS CIRRUS	214	OUTER FIELD THICKNESS, INFERIOR QUADRANT
C4.B	Untreated Eye	Month 3	ZEISS CIRRUS	233	OUTER FIELD THICKNESS, NASAL QUADRANT
C4.B	Untreated Eye	Month 3	ZEISS CIRRUS	200	OUTER FIELD THICKNESS, SUPERIOR QUADRANT
C4.B	Untreated Eye	Month 3	ZEISS CIRRUS	202	OUTER FIELD THICKNESS, TEMPORAL QUADRANT
C4.B	Untreated Eye	Month 6	ZEISS CIRRUS	155	CENTRAL SUBFIELD THICKNESS
C4.B	Untreated Eye	Month 6	ZEISS CIRRUS	254.5	INNER FIELD THICKNESS, INFERIOR QUADRANT
C4.B	Untreated Eye	Month 6	ZEISS CIRRUS	257	INNER FIELD THICKNESS, NASAL QUADRANT
C4.B	Untreated Eye	Month 6	ZEISS CIRRUS	238	INNER FIELD THICKNESS, SUPERIOR QUADRANT
C4.B	Untreated Eye	Month 6	ZEISS CIRRUS	233.5	INNER FIELD THICKNESS, TEMPORAL QUADRANT
C4.B	Untreated Eye	Month 6	ZEISS CIRRUS	210	OUTER FIELD THICKNESS, INFERIOR QUADRANT
C4.B	Untreated Eye	Month 6	ZEISS CIRRUS	235.5	OUTER FIELD THICKNESS, NASAL QUADRANT
C4.B	Untreated Eye	Month 6	ZEISS CIRRUS	201	OUTER FIELD THICKNESS, SUPERIOR QUADRANT
C4.B	Untreated Eye	Month 6	ZEISS CIRRUS	201	OUTER FIELD THICKNESS, TEMPORAL QUADRANT
C4.B	Untreated Eye	Month 9	ZEISS CIRRUS	156	CENTRAL SUBFIELD THICKNESS
C4.B	Untreated Eye	Month 9	ZEISS CIRRUS	256	INNER FIELD THICKNESS, INFERIOR QUADRANT
C4.B	Untreated Eye	Month 9	ZEISS CIRRUS	257	INNER FIELD THICKNESS, NASAL QUADRANT
C4.B	Untreated Eye	Month 9	ZEISS CIRRUS	244	INNER FIELD THICKNESS, SUPERIOR QUADRANT
C4.B	Untreated Eye	Month 9	ZEISS CIRRUS	225	INNER FIELD THICKNESS, TEMPORAL QUADRANT
C4.B	Untreated Eye	Month 9	ZEISS CIRRUS	211	OUTER FIELD THICKNESS, INFERIOR QUADRANT
C4.B	Untreated Eye	Month 9	ZEISS CIRRUS	231	OUTER FIELD THICKNESS, NASAL QUADRANT
C4.B	Untreated Eye	Month 9	ZEISS CIRRUS	198	OUTER FIELD THICKNESS, SUPERIOR QUADRANT
C4.B	Untreated Eye	Month 9	ZEISS CIRRUS	196	OUTER FIELD THICKNESS, TEMPORAL QUADRANT
C4.B	Untreated Eye	Scr 1	ZEISS CIRRUS	152	CENTRAL SUBFIELD THICKNESS
C4.B	Untreated Eye	Scr 1	ZEISS CIRRUS	256.5	INNER FIELD THICKNESS, INFERIOR QUADRANT
C4.B	Untreated Eye	Scr 1	ZEISS CIRRUS	255.5	INNER FIELD THICKNESS, NASAL QUADRANT
C4.B	Untreated Eye	Scr 1	ZEISS CIRRUS	238	INNER FIELD THICKNESS, SUPERIOR QUADRANT
C4.B	Untreated Eye	Scr 1	ZEISS CIRRUS	227	INNER FIELD THICKNESS, TEMPORAL QUADRANT
C4.B	Untreated Eye	Scr 1	ZEISS CIRRUS	207	OUTER FIELD THICKNESS, INFERIOR QUADRANT
C4.B	Untreated Eye	Scr 1	ZEISS CIRRUS	235	OUTER FIELD THICKNESS, NASAL QUADRANT
C4.B	Untreated Eye	Scr 1	ZEISS CIRRUS	196	OUTER FIELD THICKNESS, SUPERIOR QUADRANT
C4.B	Untreated Eye	Scr 1	ZEISS CIRRUS	194.5	OUTER FIELD THICKNESS, TEMPORAL QUADRANT
C4.B	Untreated Eye	Scr 2	ZEISS CIRRUS	150	CENTRAL SUBFIELD THICKNESS
C4.B	Untreated Eye	Scr 2	ZEISS CIRRUS	255.5	INNER FIELD THICKNESS, INFERIOR QUADRANT
C4.B	Untreated Eye	Scr 2	ZEISS CIRRUS	255	INNER FIELD THICKNESS, NASAL QUADRANT
C4.B	Untreated Eye	Scr 2	ZEISS CIRRUS	242	INNER FIELD THICKNESS, SUPERIOR QUADRANT
C4.B	Untreated Eye	Scr 2	ZEISS CIRRUS	224.5	INNER FIELD THICKNESS, TEMPORAL QUADRANT
C4.B	Untreated Eye	Scr 2	ZEISS CIRRUS	211	OUTER FIELD THICKNESS, INFERIOR QUADRANT
C4.B	Untreated Eye	Scr 2	ZEISS CIRRUS	242	OUTER FIELD THICKNESS, NASAL QUADRANT
C4.B	Untreated Eye	Scr 2	ZEISS CIRRUS	199	OUTER FIELD THICKNESS, SUPERIOR QUADRANT
C4.B	Untreated Eye	Scr 2	ZEISS CIRRUS	193	OUTER FIELD THICKNESS, TEMPORAL QUADRANT
C4.B	Untreated Eye	Year 1	ZEISS CIRRUS	162	CENTRAL SUBFIELD THICKNESS
C4.B	Untreated Eye	Year 1	ZEISS CIRRUS	254	INNER FIELD THICKNESS, INFERIOR QUADRANT
C4.B	Untreated Eye	Year 1	ZEISS CIRRUS	255.5	INNER FIELD THICKNESS, NASAL QUADRANT
C4.B	Untreated Eye	Year 1	ZEISS CIRRUS	229	INNER FIELD THICKNESS, SUPERIOR QUADRANT
C4.B	Untreated Eye	Year 1	ZEISS CIRRUS	228	INNER FIELD THICKNESS, TEMPORAL QUADRANT
C4.B	Untreated Eye	Year 1	ZEISS CIRRUS	215	OUTER FIELD THICKNESS, INFERIOR QUADRANT
C4.B	Untreated Eye	Year 1	ZEISS CIRRUS	234.5	OUTER FIELD THICKNESS, NASAL QUADRANT
C4.B	Untreated Eye	Year 1	ZEISS CIRRUS	192	OUTER FIELD THICKNESS, SUPERIOR QUADRANT
C4.B	Untreated Eye	Year 1	ZEISS CIRRUS	197	OUTER FIELD THICKNESS, TEMPORAL QUADRANT
C4.C	Treated Eye	40% loss from pre-treat		91.95	CENTRAL SUBFIELD THICKNESS
C4.C	Treated Eye	40% loss from pre-treat		137.1	INNER FIELD THICKNESS, INFERIOR QUADRANT
C4.C	Treated Eye	40% loss from pre-treat		150	INNER FIELD THICKNESS, NASAL QUADRANT
C4.C	Treated Eye	40% loss from pre-treat		141.6	INNER FIELD THICKNESS, SUPERIOR QUADRANT
C4.C	Treated Eye	40% loss from pre-treat		139.5	INNER FIELD THICKNESS, TEMPORAL QUADRANT
C4.C	Treated Eye	40% loss from pre-treat		112.65	OUTER FIELD THICKNESS, INFERIOR QUADRANT
C4.C	Treated Eye	40% loss from pre-treat		132.6	OUTER FIELD THICKNESS, NASAL QUADRANT
C4.C	Treated Eye	40% loss from pre-treat		142.8	OUTER FIELD THICKNESS, SUPERIOR QUADRANT
C4.C	Treated Eye	40% loss from pre-treat		133.2	OUTER FIELD THICKNESS, TEMPORAL QUADRANT
C4.C	Treated Eye	Bas-Derived	HEIDELBERG (SPECTRALIS HRA OCT)	153.25	CENTRAL SUBFIELD THICKNESS
C4.C	Treated Eye	Bas-Derived	HEIDELBERG (SPECTRALIS HRA OCT)	228.5	INNER FIELD THICKNESS, INFERIOR QUADRANT
C4.C	Treated Eye	Bas-Derived	HEIDELBERG (SPECTRALIS HRA OCT)	250	INNER FIELD THICKNESS, NASAL QUADRANT
C4.C	Treated Eye	Bas-Derived	HEIDELBERG (SPECTRALIS HRA OCT)	236	INNER FIELD THICKNESS, SUPERIOR QUADRANT
C4.C	Treated Eye	Bas-Derived	HEIDELBERG (SPECTRALIS HRA OCT)	232.5	INNER FIELD THICKNESS, TEMPORAL QUADRANT
C4.C	Treated Eye	Bas-Derived	HEIDELBERG (SPECTRALIS HRA OCT)	187.75	OUTER FIELD THICKNESS, INFERIOR QUADRANT
C4.C	Treated Eye	Bas-Derived	HEIDELBERG (SPECTRALIS HRA OCT)	221	OUTER FIELD THICKNESS, NASAL QUADRANT
C4.C	Treated Eye	Bas-Derived	HEIDELBERG (SPECTRALIS HRA OCT)	238	OUTER FIELD THICKNESS, SUPERIOR QUADRANT
C4.C	Treated Eye	Bas-Derived	HEIDELBERG (SPECTRALIS HRA OCT)	222	OUTER FIELD THICKNESS, TEMPORAL QUADRANT
C4.C	Treated Eye	Day 15	HEIDELBERG (SPECTRALIS HRA OCT)	128	CENTRAL SUBFIELD THICKNESS
C4.C	Treated Eye	Day 15	HEIDELBERG (SPECTRALIS HRA OCT)	217	INNER FIELD THICKNESS, INFERIOR QUADRANT
C4.C	Treated Eye	Day 15	HEIDELBERG (SPECTRALIS HRA OCT)	234.5	INNER FIELD THICKNESS, NASAL QUADRANT
C4.C	Treated Eye	Day 15	HEIDELBERG (SPECTRALIS HRA OCT)	229	INNER FIELD THICKNESS, SUPERIOR QUADRANT
C4.C	Treated Eye	Day 15	HEIDELBERG (SPECTRALIS HRA OCT)	217	INNER FIELD THICKNESS, TEMPORAL QUADRANT
C4.C	Treated Eye	Day 15	HEIDELBERG (SPECTRALIS HRA OCT)	202	OUTER FIELD THICKNESS, INFERIOR QUADRANT
C4.C	Treated Eye	Day 15	HEIDELBERG (SPECTRALIS HRA OCT)	236.5	OUTER FIELD THICKNESS, NASAL QUADRANT
C4.C	Treated Eye	Day 15	HEIDELBERG (SPECTRALIS HRA OCT)	237	OUTER FIELD THICKNESS, SUPERIOR QUADRANT
C4.C	Treated Eye	Day 15	HEIDELBERG (SPECTRALIS HRA OCT)	226.5	OUTER FIELD THICKNESS, TEMPORAL QUADRANT
C4.C	Treated Eye	Month 1	HEIDELBERG (SPECTRALIS HRA OCT)	125.5	CENTRAL SUBFIELD THICKNESS
C4.C	Treated Eye	Month 1	HEIDELBERG (SPECTRALIS HRA OCT)	220.5	INNER FIELD THICKNESS, INFERIOR QUADRANT
C4.C	Treated Eye	Month 1	HEIDELBERG (SPECTRALIS HRA OCT)	230.5	INNER FIELD THICKNESS, NASAL QUADRANT
C4.C	Treated Eye	Month 1	HEIDELBERG (SPECTRALIS HRA OCT)	226	INNER FIELD THICKNESS, SUPERIOR QUADRANT
C4.C	Treated Eye	Month 1	HEIDELBERG (SPECTRALIS HRA OCT)	215.5	INNER FIELD THICKNESS, TEMPORAL QUADRANT
C4.C	Treated Eye	Month 1	HEIDELBERG (SPECTRALIS HRA OCT)	204	OUTER FIELD THICKNESS, INFERIOR QUADRANT
C4.C	Treated Eye	Month 1	HEIDELBERG (SPECTRALIS HRA OCT)	241.5	OUTER FIELD THICKNESS, NASAL QUADRANT
C4.C	Treated Eye	Month 1	HEIDELBERG (SPECTRALIS HRA OCT)	237	OUTER FIELD THICKNESS, SUPERIOR QUADRANT
C4.C	Treated Eye	Month 1	HEIDELBERG (SPECTRALIS HRA OCT)	229	OUTER FIELD THICKNESS, TEMPORAL QUADRANT
C4.C	Treated Eye	Month 3	HEIDELBERG (SPECTRALIS HRA OCT)	124	CENTRAL SUBFIELD THICKNESS
C4.C	Treated Eye	Month 3	HEIDELBERG (SPECTRALIS HRA OCT)	215	INNER FIELD THICKNESS, INFERIOR QUADRANT
C4.C	Treated Eye	Month 3	HEIDELBERG (SPECTRALIS HRA OCT)	225	INNER FIELD THICKNESS, NASAL QUADRANT
C4.C	Treated Eye	Month 3	HEIDELBERG (SPECTRALIS HRA OCT)	223	INNER FIELD THICKNESS, SUPERIOR QUADRANT
C4.C	Treated Eye	Month 3	HEIDELBERG (SPECTRALIS HRA OCT)	213.5	INNER FIELD THICKNESS, TEMPORAL QUADRANT
C4.C	Treated Eye	Month 3	HEIDELBERG (SPECTRALIS HRA OCT)	197	OUTER FIELD THICKNESS, INFERIOR QUADRANT
C4.C	Treated Eye	Month 3	HEIDELBERG (SPECTRALIS HRA OCT)	233	OUTER FIELD THICKNESS, NASAL QUADRANT
C4.C	Treated Eye	Month 3	HEIDELBERG (SPECTRALIS HRA OCT)	233	OUTER FIELD THICKNESS, SUPERIOR QUADRANT
C4.C	Treated Eye	Month 3	HEIDELBERG (SPECTRALIS HRA OCT)	221	OUTER FIELD THICKNESS, TEMPORAL QUADRANT
C4.C	Treated Eye	Month 6	HEIDELBERG (SPECTRALIS HRA OCT)	135	CENTRAL SUBFIELD THICKNESS
C4.C	Treated Eye	Month 6	HEIDELBERG (SPECTRALIS HRA OCT)	235	INNER FIELD THICKNESS, INFERIOR QUADRANT
C4.C	Treated Eye	Month 6	HEIDELBERG (SPECTRALIS HRA OCT)	230.5	INNER FIELD THICKNESS, NASAL QUADRANT
C4.C	Treated Eye	Month 6	HEIDELBERG (SPECTRALIS HRA OCT)	229	INNER FIELD THICKNESS, SUPERIOR QUADRANT
C4.C	Treated Eye	Month 6	HEIDELBERG (SPECTRALIS HRA OCT)	226.5	INNER FIELD THICKNESS, TEMPORAL QUADRANT
C4.C	Treated Eye	Month 6	HEIDELBERG (SPECTRALIS HRA OCT)	225.5	OUTER FIELD THICKNESS, INFERIOR QUADRANT
C4.C	Treated Eye	Month 6	HEIDELBERG (SPECTRALIS HRA OCT)	258	OUTER FIELD THICKNESS, NASAL QUADRANT
C4.C	Treated Eye	Month 6	HEIDELBERG (SPECTRALIS HRA OCT)	251	OUTER FIELD THICKNESS, SUPERIOR QUADRANT
C4.C	Treated Eye	Month 6	HEIDELBERG (SPECTRALIS HRA OCT)	239.5	OUTER FIELD THICKNESS, TEMPORAL QUADRANT
C4.C	Treated Eye	Month 9	HEIDELBERG (SPECTRALIS HRA OCT)	129	CENTRAL SUBFIELD THICKNESS
C4.C	Treated Eye	Month 9	HEIDELBERG (SPECTRALIS HRA OCT)	227	INNER FIELD THICKNESS, INFERIOR QUADRANT
C4.C	Treated Eye	Month 9	HEIDELBERG (SPECTRALIS HRA OCT)	234	INNER FIELD THICKNESS, NASAL QUADRANT
C4.C	Treated Eye	Month 9	HEIDELBERG (SPECTRALIS HRA OCT)	227	INNER FIELD THICKNESS, SUPERIOR QUADRANT
C4.C	Treated Eye	Month 9	HEIDELBERG (SPECTRALIS HRA OCT)	218.5	INNER FIELD THICKNESS, TEMPORAL QUADRANT
C4.C	Treated Eye	Month 9	HEIDELBERG (SPECTRALIS HRA OCT)	226	OUTER FIELD THICKNESS, INFERIOR QUADRANT
C4.C	Treated Eye	Month 9	HEIDELBERG (SPECTRALIS HRA OCT)	250	OUTER FIELD THICKNESS, NASAL QUADRANT
C4.C	Treated Eye	Month 9	HEIDELBERG (SPECTRALIS HRA OCT)	250	OUTER FIELD THICKNESS, SUPERIOR QUADRANT
C4.C	Treated Eye	Month 9	HEIDELBERG (SPECTRALIS HRA OCT)	236.5	OUTER FIELD THICKNESS, TEMPORAL QUADRANT
C4.C	Treated Eye	Scr 1	HEIDELBERG (SPECTRALIS HRA OCT)	153.5	CENTRAL SUBFIELD THICKNESS
C4.C	Treated Eye	Scr 1	HEIDELBERG (SPECTRALIS HRA OCT)	229	INNER FIELD THICKNESS, INFERIOR QUADRANT
C4.C	Treated Eye	Scr 1	HEIDELBERG (SPECTRALIS HRA OCT)	250	INNER FIELD THICKNESS, NASAL QUADRANT
C4.C	Treated Eye	Scr 1	HEIDELBERG (SPECTRALIS HRA OCT)	233	INNER FIELD THICKNESS, SUPERIOR QUADRANT
C4.C	Treated Eye	Scr 1	HEIDELBERG (SPECTRALIS HRA OCT)	231	INNER FIELD THICKNESS, TEMPORAL QUADRANT
C4.C	Treated Eye	Scr 1	HEIDELBERG (SPECTRALIS HRA OCT)	188.5	OUTER FIELD THICKNESS, INFERIOR QUADRANT
C4.C	Treated Eye	Scr 1	HEIDELBERG (SPECTRALIS HRA OCT)	220	OUTER FIELD THICKNESS, NASAL QUADRANT
C4.C	Treated Eye	Scr 1	HEIDELBERG (SPECTRALIS HRA OCT)	239	OUTER FIELD THICKNESS, SUPERIOR QUADRANT
C4.C	Treated Eye	Scr 1	HEIDELBERG (SPECTRALIS HRA OCT)	222	OUTER FIELD THICKNESS, TEMPORAL QUADRANT
C4.C	Treated Eye	Scr 2	HEIDELBERG (SPECTRALIS HRA OCT)	153	CENTRAL SUBFIELD THICKNESS
C4.C	Treated Eye	Scr 2	HEIDELBERG (SPECTRALIS HRA OCT)	228	INNER FIELD THICKNESS, INFERIOR QUADRANT
C4.C	Treated Eye	Scr 2	HEIDELBERG (SPECTRALIS HRA OCT)	250	INNER FIELD THICKNESS, NASAL QUADRANT
C4.C	Treated Eye	Scr 2	HEIDELBERG (SPECTRALIS HRA OCT)	239	INNER FIELD THICKNESS, SUPERIOR QUADRANT
C4.C	Treated Eye	Scr 2	HEIDELBERG (SPECTRALIS HRA OCT)	234	INNER FIELD THICKNESS, TEMPORAL QUADRANT
C4.C	Treated Eye	Scr 2	HEIDELBERG (SPECTRALIS HRA OCT)	187	OUTER FIELD THICKNESS, INFERIOR QUADRANT
C4.C	Treated Eye	Scr 2	HEIDELBERG (SPECTRALIS HRA OCT)	222	OUTER FIELD THICKNESS, NASAL QUADRANT
C4.C	Treated Eye	Scr 2	HEIDELBERG (SPECTRALIS HRA OCT)	237	OUTER FIELD THICKNESS, SUPERIOR QUADRANT
C4.C	Treated Eye	Scr 2	HEIDELBERG (SPECTRALIS HRA OCT)	222	OUTER FIELD THICKNESS, TEMPORAL QUADRANT
C4.C	Treated Eye	Year 1	HEIDELBERG (SPECTRALIS HRA OCT)	124	CENTRAL SUBFIELD THICKNESS
C4.C	Treated Eye	Year 1	HEIDELBERG (SPECTRALIS HRA OCT)	225	INNER FIELD THICKNESS, INFERIOR QUADRANT
C4.C	Treated Eye	Year 1	HEIDELBERG (SPECTRALIS HRA OCT)	228	INNER FIELD THICKNESS, NASAL QUADRANT
C4.C	Treated Eye	Year 1	HEIDELBERG (SPECTRALIS HRA OCT)	216	INNER FIELD THICKNESS, SUPERIOR QUADRANT
C4.C	Treated Eye	Year 1	HEIDELBERG (SPECTRALIS HRA OCT)	209	INNER FIELD THICKNESS, TEMPORAL QUADRANT
C4.C	Treated Eye	Year 1	HEIDELBERG (SPECTRALIS HRA OCT)	215	OUTER FIELD THICKNESS, INFERIOR QUADRANT
C4.C	Treated Eye	Year 1	HEIDELBERG (SPECTRALIS HRA OCT)	236.5	OUTER FIELD THICKNESS, NASAL QUADRANT
C4.C	Treated Eye	Year 1	HEIDELBERG (SPECTRALIS HRA OCT)	247	OUTER FIELD THICKNESS, SUPERIOR QUADRANT
C4.C	Treated Eye	Year 1	HEIDELBERG (SPECTRALIS HRA OCT)	231	OUTER FIELD THICKNESS, TEMPORAL QUADRANT
C4.C	Untreated Eye	40% loss from pre-treat		114.45	CENTRAL SUBFIELD THICKNESS
C4.C	Untreated Eye	40% loss from pre-treat		155.55	INNER FIELD THICKNESS, INFERIOR QUADRANT
C4.C	Untreated Eye	40% loss from pre-treat		164.1	INNER FIELD THICKNESS, NASAL QUADRANT
C4.C	Untreated Eye	40% loss from pre-treat		161.7	INNER FIELD THICKNESS, SUPERIOR QUADRANT
C4.C	Untreated Eye	40% loss from pre-treat		152.1	INNER FIELD THICKNESS, TEMPORAL QUADRANT
C4.C	Untreated Eye	40% loss from pre-treat		130.8	OUTER FIELD THICKNESS, INFERIOR QUADRANT
C4.C	Untreated Eye	40% loss from pre-treat		126.9	OUTER FIELD THICKNESS, NASAL QUADRANT
C4.C	Untreated Eye	40% loss from pre-treat		150.3	OUTER FIELD THICKNESS, SUPERIOR QUADRANT
C4.C	Untreated Eye	40% loss from pre-treat		139.5	OUTER FIELD THICKNESS, TEMPORAL QUADRANT
C4.C	Untreated Eye	Bas-Derived	HEIDELBERG (SPECTRALIS HRA OCT)	190.75	CENTRAL SUBFIELD THICKNESS
C4.C	Untreated Eye	Bas-Derived	HEIDELBERG (SPECTRALIS HRA OCT)	259.25	INNER FIELD THICKNESS, INFERIOR QUADRANT
C4.C	Untreated Eye	Bas-Derived	HEIDELBERG (SPECTRALIS HRA OCT)	273.5	INNER FIELD THICKNESS, NASAL QUADRANT
C4.C	Untreated Eye	Bas-Derived	HEIDELBERG (SPECTRALIS HRA OCT)	269.5	INNER FIELD THICKNESS, SUPERIOR QUADRANT
C4.C	Untreated Eye	Bas-Derived	HEIDELBERG (SPECTRALIS HRA OCT)	253.5	INNER FIELD THICKNESS, TEMPORAL QUADRANT
C4.C	Untreated Eye	Bas-Derived	HEIDELBERG (SPECTRALIS HRA OCT)	218	OUTER FIELD THICKNESS, INFERIOR QUADRANT
C4.C	Untreated Eye	Bas-Derived	HEIDELBERG (SPECTRALIS HRA OCT)	211.5	OUTER FIELD THICKNESS, NASAL QUADRANT
C4.C	Untreated Eye	Bas-Derived	HEIDELBERG (SPECTRALIS HRA OCT)	250.5	OUTER FIELD THICKNESS, SUPERIOR QUADRANT
C4.C	Untreated Eye	Bas-Derived	HEIDELBERG (SPECTRALIS HRA OCT)	232.5	OUTER FIELD THICKNESS, TEMPORAL QUADRANT
C4.C	Untreated Eye	Day 15	HEIDELBERG (SPECTRALIS HRA OCT)	187	CENTRAL SUBFIELD THICKNESS
C4.C	Untreated Eye	Day 15	HEIDELBERG (SPECTRALIS HRA OCT)	259.5	INNER FIELD THICKNESS, INFERIOR QUADRANT
C4.C	Untreated Eye	Day 15	HEIDELBERG (SPECTRALIS HRA OCT)	275.5	INNER FIELD THICKNESS, NASAL QUADRANT
C4.C	Untreated Eye	Day 15	HEIDELBERG (SPECTRALIS HRA OCT)	275	INNER FIELD THICKNESS, SUPERIOR QUADRANT
C4.C	Untreated Eye	Day 15	HEIDELBERG (SPECTRALIS HRA OCT)	255	INNER FIELD THICKNESS, TEMPORAL QUADRANT
C4.C	Untreated Eye	Day 15	HEIDELBERG (SPECTRALIS HRA OCT)	227.5	OUTER FIELD THICKNESS, INFERIOR QUADRANT
C4.C	Untreated Eye	Day 15	HEIDELBERG (SPECTRALIS HRA OCT)	213	OUTER FIELD THICKNESS, NASAL QUADRANT
C4.C	Untreated Eye	Day 15	HEIDELBERG (SPECTRALIS HRA OCT)	251	OUTER FIELD THICKNESS, SUPERIOR QUADRANT
C4.C	Untreated Eye	Day 15	HEIDELBERG (SPECTRALIS HRA OCT)	237	OUTER FIELD THICKNESS, TEMPORAL QUADRANT
C4.C	Untreated Eye	Month 3	HEIDELBERG (SPECTRALIS HRA OCT)	188	CENTRAL SUBFIELD THICKNESS
C4.C	Untreated Eye	Month 3	HEIDELBERG (SPECTRALIS HRA OCT)	257.5	INNER FIELD THICKNESS, INFERIOR QUADRANT
C4.C	Untreated Eye	Month 3	HEIDELBERG (SPECTRALIS HRA OCT)	276.5	INNER FIELD THICKNESS, NASAL QUADRANT
C4.C	Untreated Eye	Month 3	HEIDELBERG (SPECTRALIS HRA OCT)	274.5	INNER FIELD THICKNESS, SUPERIOR QUADRANT
C4.C	Untreated Eye	Month 3	HEIDELBERG (SPECTRALIS HRA OCT)	252	INNER FIELD THICKNESS, TEMPORAL QUADRANT
C4.C	Untreated Eye	Month 3	HEIDELBERG (SPECTRALIS HRA OCT)	221	OUTER FIELD THICKNESS, INFERIOR QUADRANT
C4.C	Untreated Eye	Month 3	HEIDELBERG (SPECTRALIS HRA OCT)	212	OUTER FIELD THICKNESS, NASAL QUADRANT
C4.C	Untreated Eye	Month 3	HEIDELBERG (SPECTRALIS HRA OCT)	248	OUTER FIELD THICKNESS, SUPERIOR QUADRANT
C4.C	Untreated Eye	Month 3	HEIDELBERG (SPECTRALIS HRA OCT)	234	OUTER FIELD THICKNESS, TEMPORAL QUADRANT
C4.C	Untreated Eye	Month 6	HEIDELBERG (SPECTRALIS HRA OCT)	188	CENTRAL SUBFIELD THICKNESS
C4.C	Untreated Eye	Month 6	HEIDELBERG (SPECTRALIS HRA OCT)	260	INNER FIELD THICKNESS, INFERIOR QUADRANT
C4.C	Untreated Eye	Month 6	HEIDELBERG (SPECTRALIS HRA OCT)	276	INNER FIELD THICKNESS, NASAL QUADRANT
C4.C	Untreated Eye	Month 6	HEIDELBERG (SPECTRALIS HRA OCT)	275	INNER FIELD THICKNESS, SUPERIOR QUADRANT
C4.C	Untreated Eye	Month 6	HEIDELBERG (SPECTRALIS HRA OCT)	252	INNER FIELD THICKNESS, TEMPORAL QUADRANT
C4.C	Untreated Eye	Month 6	HEIDELBERG (SPECTRALIS HRA OCT)	222	OUTER FIELD THICKNESS, INFERIOR QUADRANT
C4.C	Untreated Eye	Month 6	HEIDELBERG (SPECTRALIS HRA OCT)	214	OUTER FIELD THICKNESS, NASAL QUADRANT
C4.C	Untreated Eye	Month 6	HEIDELBERG (SPECTRALIS HRA OCT)	252	OUTER FIELD THICKNESS, SUPERIOR QUADRANT
C4.C	Untreated Eye	Month 6	HEIDELBERG (SPECTRALIS HRA OCT)	236.5	OUTER FIELD THICKNESS, TEMPORAL QUADRANT
C4.C	Untreated Eye	Month 9	HEIDELBERG (SPECTRALIS HRA OCT)	189.5	CENTRAL SUBFIELD THICKNESS
C4.C	Untreated Eye	Month 9	HEIDELBERG (SPECTRALIS HRA OCT)	257	INNER FIELD THICKNESS, INFERIOR QUADRANT
C4.C	Untreated Eye	Month 9	HEIDELBERG (SPECTRALIS HRA OCT)	278.5	INNER FIELD THICKNESS, NASAL QUADRANT
C4.C	Untreated Eye	Month 9	HEIDELBERG (SPECTRALIS HRA OCT)	285	INNER FIELD THICKNESS, SUPERIOR QUADRANT
C4.C	Untreated Eye	Month 9	HEIDELBERG (SPECTRALIS HRA OCT)	257	INNER FIELD THICKNESS, TEMPORAL QUADRANT
C4.C	Untreated Eye	Month 9	HEIDELBERG (SPECTRALIS HRA OCT)	230	OUTER FIELD THICKNESS, INFERIOR QUADRANT
C4.C	Untreated Eye	Month 9	HEIDELBERG (SPECTRALIS HRA OCT)	213	OUTER FIELD THICKNESS, NASAL QUADRANT
C4.C	Untreated Eye	Month 9	HEIDELBERG (SPECTRALIS HRA OCT)	251.5	OUTER FIELD THICKNESS, SUPERIOR QUADRANT
C4.C	Untreated Eye	Month 9	HEIDELBERG (SPECTRALIS HRA OCT)	240	OUTER FIELD THICKNESS, TEMPORAL QUADRANT
C4.C	Untreated Eye	Scr 1	HEIDELBERG (SPECTRALIS HRA OCT)	194.5	CENTRAL SUBFIELD THICKNESS
C4.C	Untreated Eye	Scr 1	HEIDELBERG (SPECTRALIS HRA OCT)	258.5	INNER FIELD THICKNESS, INFERIOR QUADRANT
C4.C	Untreated Eye	Scr 1	HEIDELBERG (SPECTRALIS HRA OCT)	273	INNER FIELD THICKNESS, NASAL QUADRANT
C4.C	Untreated Eye	Scr 1	HEIDELBERG (SPECTRALIS HRA OCT)	264	INNER FIELD THICKNESS, SUPERIOR QUADRANT
C4.C	Untreated Eye	Scr 1	HEIDELBERG (SPECTRALIS HRA OCT)	254	INNER FIELD THICKNESS, TEMPORAL QUADRANT
C4.C	Untreated Eye	Scr 1	HEIDELBERG (SPECTRALIS HRA OCT)	215	OUTER FIELD THICKNESS, INFERIOR QUADRANT
C4.C	Untreated Eye	Scr 1	HEIDELBERG (SPECTRALIS HRA OCT)	212	OUTER FIELD THICKNESS, NASAL QUADRANT
C4.C	Untreated Eye	Scr 1	HEIDELBERG (SPECTRALIS HRA OCT)	252	OUTER FIELD THICKNESS, SUPERIOR QUADRANT
C4.C	Untreated Eye	Scr 1	HEIDELBERG (SPECTRALIS HRA OCT)	231.5	OUTER FIELD THICKNESS, TEMPORAL QUADRANT
C4.C	Untreated Eye	Scr 2	HEIDELBERG (SPECTRALIS HRA OCT)	187	CENTRAL SUBFIELD THICKNESS
C4.C	Untreated Eye	Scr 2	HEIDELBERG (SPECTRALIS HRA OCT)	260	INNER FIELD THICKNESS, INFERIOR QUADRANT
C4.C	Untreated Eye	Scr 2	HEIDELBERG (SPECTRALIS HRA OCT)	274	INNER FIELD THICKNESS, NASAL QUADRANT
C4.C	Untreated Eye	Scr 2	HEIDELBERG (SPECTRALIS HRA OCT)	275	INNER FIELD THICKNESS, SUPERIOR QUADRANT
C4.C	Untreated Eye	Scr 2	HEIDELBERG (SPECTRALIS HRA OCT)	253	INNER FIELD THICKNESS, TEMPORAL QUADRANT
C4.C	Untreated Eye	Scr 2	HEIDELBERG (SPECTRALIS HRA OCT)	221	OUTER FIELD THICKNESS, INFERIOR QUADRANT
C4.C	Untreated Eye	Scr 2	HEIDELBERG (SPECTRALIS HRA OCT)	211	OUTER FIELD THICKNESS, NASAL QUADRANT
C4.C	Untreated Eye	Scr 2	HEIDELBERG (SPECTRALIS HRA OCT)	249	OUTER FIELD THICKNESS, SUPERIOR QUADRANT
C4.C	Untreated Eye	Scr 2	HEIDELBERG (SPECTRALIS HRA OCT)	233.5	OUTER FIELD THICKNESS, TEMPORAL QUADRANT
C4.C	Untreated Eye	Year 1	HEIDELBERG (SPECTRALIS HRA OCT)	186	CENTRAL SUBFIELD THICKNESS
C4.C	Untreated Eye	Year 1	HEIDELBERG (SPECTRALIS HRA OCT)	256	INNER FIELD THICKNESS, INFERIOR QUADRANT
C4.C	Untreated Eye	Year 1	HEIDELBERG (SPECTRALIS HRA OCT)	272	INNER FIELD THICKNESS, NASAL QUADRANT
C4.C	Untreated Eye	Year 1	HEIDELBERG (SPECTRALIS HRA OCT)	278	INNER FIELD THICKNESS, SUPERIOR QUADRANT
C4.C	Untreated Eye	Year 1	HEIDELBERG (SPECTRALIS HRA OCT)	252	INNER FIELD THICKNESS, TEMPORAL QUADRANT
C4.C	Untreated Eye	Year 1	HEIDELBERG (SPECTRALIS HRA OCT)	221	OUTER FIELD THICKNESS, INFERIOR QUADRANT
C4.C	Untreated Eye	Year 1	HEIDELBERG (SPECTRALIS HRA OCT)	211	OUTER FIELD THICKNESS, NASAL QUADRANT
C4.C	Untreated Eye	Year 1	HEIDELBERG (SPECTRALIS HRA OCT)	251	OUTER FIELD THICKNESS, SUPERIOR QUADRANT
C4.C	Untreated Eye	Year 1	HEIDELBERG (SPECTRALIS HRA OCT)	233	OUTER FIELD THICKNESS, TEMPORAL QUADRANT

## Sheet: Suppl Fig9
COHORT	avisit	subscale	mean	std	Questionnaire
Overall	Screening 2	Overall	47.8472	11.7986	Visual function
Overall	Screening 2	General vision	41.6667	18.0067	Visual function
Overall	Screening 2	Distance activities	36.8056	17.9288	Visual function
Overall	Screening 2	Near activities	29.1667	18.292	Visual function
Overall	Screening 2	Peripheral vision	47.9167	22.5084	Visual function
Overall	Screening 2	Driving	.	.	Visual function
Overall	Screening 2	Color vision	45.8333	31.6826	Visual function
Overall	Screening 2	Ocular pain	90.625	12.0663	Visual function
Overall	Screening 2	General health	64.5833	19.824	Visual function
Overall	Screening 2	Mental health	51.0417	16.6074	Visual function
Overall	Screening 2	Role difficulties	43.75	17.2712	Visual function
Overall	Screening 2	Dependency	52.0833	14.7046	Visual function
Overall	Screening 2	Social functioning	39.5833	18.3351	Visual function
Overall	Month 3	Overall	49.9201	10.5375	Visual function
Overall	Month 3	General vision	48.3333	18.0067	Visual function
Overall	Month 3	Distance activities	33.3333	15.4887	Visual function
Overall	Month 3	Near activities	28.4722	16.4602	Visual function
Overall	Month 3	Peripheral vision	47.9167	19.824	Visual function
Overall	Month 3	Driving	.	.	Visual function
Overall	Month 3	Color vision	54.1667	29.8354	Visual function
Overall	Month 3	Ocular pain	90.625	13.1911	Visual function
Overall	Month 3	General health	66.6667	26.8272	Visual function
Overall	Month 3	Mental health	57.8125	24.5882	Visual function
Overall	Month 3	Role difficulties	46.875	23.3093	Visual function
Overall	Month 3	Dependency	52.0833	22.2262	Visual function
Overall	Month 3	Social functioning	39.5833	12.8732	Visual function
Overall	Month 6	Overall	48.7639	12.129	Visual function
Overall	Month 6	General vision	46.6667	17.7525	Visual function
Overall	Month 6	Distance activities	34.0278	15.6744	Visual function
Overall	Month 6	Near activities	28.4722	13.5113	Visual function
Overall	Month 6	Peripheral vision	41.6667	19.4625	Visual function
Overall	Month 6	Driving	.	.	Visual function
Overall	Month 6	Color vision	43.75	24.1327	Visual function
Overall	Month 6	Ocular pain	90.625	16.1007	Visual function
Overall	Month 6	General health	68.75	24.1327	Visual function
Overall	Month 6	Mental health	59.375	18.3673	Visual function
Overall	Month 6	Role difficulties	45.8333	22.8218	Visual function
Overall	Month 6	Dependency	51.3889	15.8247	Visual function
Overall	Month 6	Social functioning	45.8333	17.1336	Visual function
Overall	Month 9	Overall	51.3681	15.4475	Visual function
Overall	Month 9	General vision	46.6667	16.3299	Visual function
Overall	Month 9	Distance activities	38.8889	19.4841	Visual function
Overall	Month 9	Near activities	30.5556	17.2133	Visual function
Overall	Month 9	Peripheral vision	45.8333	24.5798	Visual function
Overall	Month 9	Driving	.	.	Visual function
Overall	Month 9	Color vision	41.6667	30.2765	Visual function
Overall	Month 9	Ocular pain	95.8333	10.2062	Visual function
Overall	Month 9	General health	70.8333	18.8193	Visual function
Overall	Month 9	Mental health	57.2917	18.7152	Visual function
Overall	Month 9	Role difficulties	58.3333	15.1383	Visual function
Overall	Month 9	Dependency	56.9444	19.3051	Visual function
Overall	Month 9	Social functioning	41.6667	17.0783	Visual function
Overall	Year 1	Overall	50.8958	10.6571	Visual function
Overall	Year 1	General vision	51.6667	18.0067	Visual function
Overall	Year 1	Distance activities	32.6389	14.847	Visual function
Overall	Year 1	Near activities	29.1667	17.5882	Visual function
Overall	Year 1	Peripheral vision	45.8333	17.9435	Visual function
Overall	Year 1	Driving	.	.	Visual function
Overall	Year 1	Color vision	43.75	28.4545	Visual function
Overall	Year 1	Ocular pain	93.75	9.97155	Visual function
Overall	Year 1	General health	66.6667	19.4625	Visual function
Overall	Year 1	Mental health	62.5	14.5969	Visual function
Overall	Year 1	Role difficulties	53.125	18.5596	Visual function
Overall	Year 1	Dependency	56.9444	15.8247	Visual function
Overall	Year 1	Social functioning	39.5833	12.8732	Visual function
Overall	Year 2	Overall	52.2222	16.7648	Visual function
Overall	Year 2	General vision	50	20.9762	Visual function
Overall	Year 2	Distance activities	37.5	17.2804	Visual function
Overall	Year 2	Near activities	33.3333	21.7307	Visual function
Overall	Year 2	Peripheral vision	54.1667	18.8193	Visual function
Overall	Year 2	Driving	.	.	Visual function
Overall	Year 2	Color vision	62.5	34.4601	Visual function
Overall	Year 2	Ocular pain	85.4167	20.026	Visual function
Overall	Year 2	General health	66.6667	20.4124	Visual function
Overall	Year 2	Mental health	52.0833	21.53	Visual function
Overall	Year 2	Role difficulties	50	26.2202	Visual function
Overall	Year 2	Dependency	51.3889	25.5042	Visual function
Overall	Year 2	Social functioning	45.8333	21.8899	Visual function
Overall	Year 3	Overall	48.7083	15.7597	Visual function
Overall	Year 3	General vision	40	14.1421	Visual function
Overall	Year 3	Distance activities	30	17.2804	Visual function
Overall	Year 3	Near activities	23.3333	10.8653	Visual function
Overall	Year 3	Peripheral vision	40	33.541	Visual function
Overall	Year 3	Driving	.	.	Visual function
Overall	Year 3	Color vision	40	33.541	Visual function
Overall	Year 3	Ocular pain	95	11.1803	Visual function
Overall	Year 3	General health	55	27.3861	Visual function
Overall	Year 3	Mental health	58.75	19.0599	Visual function
Overall	Year 3	Role difficulties	67.5	16.7705	Visual function
Overall	Year 3	Dependency	55	15.1383	Visual function
Overall	Year 3	Social functioning	37.5	15.3093	Visual function
Overall	Screening 2	Overall	34.1518	25.4061	Low luminance
Overall	Screening 2	Extreme lighting	23.1481	25.5495	Low luminance
Overall	Screening 2	General dim lighting	39.2361	16.6923	Low luminance
Overall	Screening 2	Peripheral vision	35.4167	21.0229	Low luminance
Overall	Screening 2	Mobility	38.5417	23.7124	Low luminance
Overall	Screening 2	Driving	0	0	Low luminance
Overall	Screening 2	Emotional distress	56.7708	20.4599	Low luminance
Overall	Month 3	Overall	33.3333	26.9946	Low luminance
Overall	Month 3	Extreme lighting	20.9821	22.752	Low luminance
Overall	Month 3	General dim lighting	35.9375	16.2316	Low luminance
Overall	Month 3	Peripheral vision	35.4167	17.932	Low luminance
Overall	Month 3	Mobility	40.4255	28.8141	Low luminance
Overall	Month 3	Driving	0	0	Low luminance
Overall	Month 3	Emotional distress	60.9375	25.3504	Low luminance
Overall	Month 6	Overall	33.6364	26.2462	Low luminance
Overall	Month 6	Extreme lighting	20.9877	23.5375	Low luminance
Overall	Month 6	General dim lighting	36.1111	18.236	Low luminance
Overall	Month 6	Peripheral vision	38.1944	20.2538	Low luminance
Overall	Month 6	Mobility	38.1944	26.8578	Low luminance
Overall	Month 6	Driving	0	0	Low luminance
Overall	Month 6	Emotional distress	55.7292	25.3903	Low luminance
Overall	Month 9	Overall	35.6742	28.0958	Low luminance
Overall	Month 9	Extreme lighting	22.1591	24.8343	Low luminance
Overall	Month 9	General dim lighting	41.6667	17.9284	Low luminance
Overall	Month 9	Peripheral vision	44.4444	18.3021	Low luminance
Overall	Month 9	Mobility	44.2857	27.1744	Low luminance
Overall	Month 9	Driving	0	0	Low luminance
Overall	Month 9	Emotional distress	63.5417	23.2883	Low luminance
Overall	Year 1	Overall	34.9719	29.8702	Low luminance
Overall	Year 1	Extreme lighting	20.4545	23.0474	Low luminance
Overall	Year 1	General dim lighting	40.9722	19.042	Low luminance
Overall	Year 1	Peripheral vision	31.9444	22.3698	Low luminance
Overall	Year 1	Mobility	47.8571	31.1374	Low luminance
Overall	Year 1	Driving	0	0	Low luminance
Overall	Year 1	Emotional distress	66.6667	25.1805	Low luminance
Overall	Year 2	Overall	31.1224	18.7712	Low luminance
Overall	Year 2	Extreme lighting	22.7273	17.5162	Low luminance
Overall	Year 2	General dim lighting	29.1667	14.4338	Low luminance
Overall	Year 2	Peripheral vision	25	0	Low luminance
Overall	Year 2	Mobility	35.4167	22.5084	Low luminance
Overall	Year 2	Driving	.	.	Low luminance
Overall	Year 2	Emotional distress	43.75	22.1601	Low luminance
Overall	Year 3	Overall	34.7561	24.7693	Low luminance
Overall	Year 3	Extreme lighting	18.75	13.753	Low luminance
Overall	Year 3	General dim lighting	36.1111	15.3925	Low luminance
Overall	Year 3	Peripheral vision	36.1111	18.1621	Low luminance
Overall	Year 3	Mobility	40.2778	28.6188	Low luminance
Overall	Year 3	Driving	0	0	Low luminance
Overall	Year 3	Emotional distress	64.5833	16.7139	Low luminance

## Sheet: Suppl Fig10
Patient_ID	TRTEYE	AVISIT	PARCAT	AVAL
C1.A	Untreated Eye	Scr 2	MEAN DEVIATION	-31.88
C1.A	Untreated Eye	Baseline 1	MEAN DEVIATION	-31.88
C1.A	Untreated Eye	Month 3	MEAN DEVIATION	-31.82
C1.A	Untreated Eye	Month 6	MEAN DEVIATION	-31.82
C1.A	Untreated Eye	Year 1	MEAN DEVIATION	-31.82
C1.A	Treated Eye	Scr 2	MEAN DEVIATION	-31.88
C1.A	Treated Eye	Baseline 1	MEAN DEVIATION	-31.81
C1.A	Treated Eye	Month 3	MEAN DEVIATION	-31.82
C1.A	Treated Eye	Month 6	MEAN DEVIATION	-31.82
C1.A	Treated Eye	Year 1	MEAN DEVIATION	-31.75
C1.B	Treated Eye	Baseline 1	MEAN DEVIATION	-31.96
C1.B	Treated Eye	Month 3	MEAN DEVIATION	-31.72
C1.B	Treated Eye	Month 6	MEAN DEVIATION	-32.06
C1.B	Treated Eye	Year 1	MEAN DEVIATION	-31.85
C1.B	Untreated Eye	Baseline 1	MEAN DEVIATION	-32.02
C1.B	Untreated Eye	Month 3	MEAN DEVIATION	-31.65
C1.B	Untreated Eye	Month 6	MEAN DEVIATION	-31.83
C1.B	Untreated Eye	Year 1	MEAN DEVIATION	-31.85
C1.C	Untreated Eye	Scr 2	MEAN DEVIATION	-31.63
C1.C	Untreated Eye	Baseline 1	MEAN DEVIATION	-31.92
C1.C	Untreated Eye	Month 3	MEAN DEVIATION	-31.92
C1.C	Untreated Eye	Month 6	MEAN DEVIATION	-33.59
C1.C	Untreated Eye	Year 1	MEAN DEVIATION	-33.19
C1.C	Untreated Eye	Year 2	MEAN DEVIATION	-29.34
C1.C	Treated Eye	Scr 2	MEAN DEVIATION	-33.57
C1.C	Treated Eye	Baseline 1	MEAN DEVIATION	-33.34
C1.C	Treated Eye	Month 3	MEAN DEVIATION	-33.21
C1.C	Treated Eye	Month 6	MEAN DEVIATION	-33.78
C1.C	Treated Eye	Year 1	MEAN DEVIATION	-33.71
C1.C	Treated Eye	Year 2	MEAN DEVIATION	-30.79
C2.A	Treated Eye	Scr 2	MEAN DEVIATION	-33.24
C2.A	Treated Eye	Baseline 1	MEAN DEVIATION	-30.7
C2.A	Treated Eye	Month 3	MEAN DEVIATION	-29.15
C2.A	Treated Eye	Month 6	MEAN DEVIATION	-28.93
C2.A	Treated Eye	Year 1	MEAN DEVIATION	-29.16
C2.A	Treated Eye	Year 2	MEAN DEVIATION	-28.78
C2.A	Untreated Eye	Scr 2	MEAN DEVIATION	-32.22
C2.A	Untreated Eye	Baseline 1	MEAN DEVIATION	-29.65
C2.A	Untreated Eye	Month 3	MEAN DEVIATION	-29.27
C2.A	Untreated Eye	Month 6	MEAN DEVIATION	-27.89
C2.A	Untreated Eye	Year 1	MEAN DEVIATION	-30.03
C2.A	Untreated Eye	Year 2	MEAN DEVIATION	-29.69
C2.B	Untreated Eye	Scr 2	MEAN DEVIATION	-26.7
C2.B	Untreated Eye	Baseline 1	MEAN DEVIATION	-21.9
C2.B	Untreated Eye	Month 3	MEAN DEVIATION	-24.32
C2.B	Untreated Eye	Month 6	MEAN DEVIATION	-20.8
C2.B	Untreated Eye	Year 1	MEAN DEVIATION	-23.63
C2.B	Untreated Eye	Year 2	MEAN DEVIATION	-20.03
C2.B	Treated Eye	Scr 2	MEAN DEVIATION	-28.8
C2.B	Treated Eye	Baseline 1	MEAN DEVIATION	-23.38
C2.B	Treated Eye	Month 3	MEAN DEVIATION	-23.98
C2.B	Treated Eye	Month 6	MEAN DEVIATION	-20.07
C2.B	Treated Eye	Year 1	MEAN DEVIATION	-22.75
C2.B	Treated Eye	Year 2	MEAN DEVIATION	-22.39
C2.C	Treated Eye	Scr 2	MEAN DEVIATION	-19
C2.C	Treated Eye	Baseline 1	MEAN DEVIATION	-17.41
C2.C	Treated Eye	Month 3	MEAN DEVIATION	-7.64
C2.C	Treated Eye	Year 1	MEAN DEVIATION	-0.12
C2.C	Untreated Eye	Scr 2	MEAN DEVIATION	-20.47
C2.C	Untreated Eye	Baseline 1	MEAN DEVIATION	-20.47
C2.C	Untreated Eye	Month 3	MEAN DEVIATION	-17.07
C2.C	Untreated Eye	Year 1	MEAN DEVIATION	-13.71
C3.A	Untreated Eye	Scr 2	MEAN DEVIATION	-23.82
C3.A	Untreated Eye	Baseline 1	MEAN DEVIATION	-25.09
C3.A	Untreated Eye	Month 3	MEAN DEVIATION	-24.54
C3.A	Untreated Eye	Month 6	MEAN DEVIATION	-25.74
C3.A	Untreated Eye	Year 1	MEAN DEVIATION	-23.71
C3.A	Treated Eye	Scr 2	MEAN DEVIATION	-23.5
C3.A	Treated Eye	Baseline 1	MEAN DEVIATION	-24.8
C3.A	Treated Eye	Month 3	MEAN DEVIATION	-24.45
C3.A	Treated Eye	Month 6	MEAN DEVIATION	-26.71
C3.A	Treated Eye	Year 1	MEAN DEVIATION	-24.49
C3.B	Treated Eye	Scr 2	MEAN DEVIATION	-27.02
C3.B	Treated Eye	Baseline 1	MEAN DEVIATION	-27.78
C3.B	Treated Eye	Month 6	MEAN DEVIATION	-26.28
C3.B	Treated Eye	Year 1	MEAN DEVIATION	-27.84
C3.B	Untreated Eye	Scr 2	MEAN DEVIATION	-27.74
C3.B	Untreated Eye	Baseline 1	MEAN DEVIATION	-26.39
C3.B	Untreated Eye	Month 6	MEAN DEVIATION	-27.9
C3.B	Untreated Eye	Year 1	MEAN DEVIATION	-26.97
C3.C	Untreated Eye	Scr 2	MEAN DEVIATION	-21.56
C3.C	Untreated Eye	Baseline 1	MEAN DEVIATION	-20.51
C3.C	Untreated Eye	Month 3	MEAN DEVIATION	-19.9
C3.C	Untreated Eye	Month 6	MEAN DEVIATION	-22.92
C3.C	Untreated Eye	Year 1	MEAN DEVIATION	-22.7
C3.C	Treated Eye	Scr 2	MEAN DEVIATION	-22.18
C3.C	Treated Eye	Baseline 1	MEAN DEVIATION	-16.4
C3.C	Treated Eye	Month 3	MEAN DEVIATION	-19.27
C3.C	Treated Eye	Month 6	MEAN DEVIATION	-22.8
C3.C	Treated Eye	Year 1	MEAN DEVIATION	-20.51
C4.A	Treated Eye	Scr 2	MEAN DEVIATION	-24.37
C4.A	Treated Eye	Baseline 1	MEAN DEVIATION	-24.66
C4.A	Treated Eye	Month 3	MEAN DEVIATION	-27.66
C4.A	Treated Eye	Month 6	MEAN DEVIATION	-26.82
C4.A	Treated Eye	Year 1	MEAN DEVIATION	-26.66
C4.A	Untreated Eye	Scr 2	MEAN DEVIATION	-23.72
C4.A	Untreated Eye	Baseline 1	MEAN DEVIATION	-26.09
C4.A	Untreated Eye	Month 3	MEAN DEVIATION	-23.59
C4.A	Untreated Eye	Month 6	MEAN DEVIATION	-23.92
C4.A	Untreated Eye	Year 1	MEAN DEVIATION	-25.9
C4.B	Treated Eye	Scr 2	MEAN DEVIATION	-24.56
C4.B	Treated Eye	Baseline 1	MEAN DEVIATION	-20.37
C4.B	Treated Eye	Month 3	MEAN DEVIATION	-23.01
C4.B	Treated Eye	Month 6	MEAN DEVIATION	-21.61
C4.B	Treated Eye	Year 1	MEAN DEVIATION	-21.4
C4.B	Untreated Eye	Scr 2	MEAN DEVIATION	-23.69
C4.B	Untreated Eye	Baseline 1	MEAN DEVIATION	-22.61
C4.B	Untreated Eye	Month 3	MEAN DEVIATION	-26.52
C4.B	Untreated Eye	Month 6	MEAN DEVIATION	-26.25
C4.B	Untreated Eye	Year 1	MEAN DEVIATION	-24.99
C4.C	Treated Eye	Scr 2	MEAN DEVIATION	-27.37
C4.C	Treated Eye	Baseline 1	MEAN DEVIATION	-26.67
C4.C	Treated Eye	Month 3	MEAN DEVIATION	-31.25
C4.C	Treated Eye	Month 6	MEAN DEVIATION	-31.09
C4.C	Treated Eye	Year 1	MEAN DEVIATION	-30.43
C4.C	Untreated Eye	Scr 2	MEAN DEVIATION	-24.86
C4.C	Untreated Eye	Baseline 1	MEAN DEVIATION	-23.61
C4.C	Untreated Eye	Month 3	MEAN DEVIATION	-22.67
C4.C	Untreated Eye	Month 6	MEAN DEVIATION	-24.41
C4.C	Untreated Eye	Year 1	MEAN DEVIATION	-22.64
C1.A	Treated Eye	Baseline 1	AUC	0
C1.A	Treated Eye	Month 3	AUC	7
C1.A	Treated Eye	Month 6	AUC	0
C1.A	Treated Eye	Month 9	AUC	0
C1.A	Treated Eye	Scr 2	AUC	8
C1.A	Treated Eye	Year 1	AUC	0
C1.A	Untreated Eye	Baseline 1	AUC	52
C1.A	Untreated Eye	Month 3	AUC	71
C1.A	Untreated Eye	Month 6	AUC	52
C1.A	Untreated Eye	Month 9	AUC	77
C1.A	Untreated Eye	Scr 2	AUC	82
C1.A	Untreated Eye	Year 1	AUC	73
C1.B	Treated Eye	Baseline 1	AUC	6
C1.B	Treated Eye	Month 3	AUC	0
C1.B	Treated Eye	Month 6	AUC	0
C1.B	Treated Eye	Scr 2	AUC	0
C1.B	Treated Eye	Year 1	AUC	0
C1.B	Untreated Eye	Baseline 1	AUC	2
C1.B	Untreated Eye	Month 3	AUC	4
C1.B	Untreated Eye	Month 6	AUC	2
C1.B	Untreated Eye	Scr 2	AUC	27
C1.B	Untreated Eye	Year 1	AUC	0
C1.C	Treated Eye	Baseline 1	AUC	217
C1.C	Treated Eye	Month 3	AUC	147
C1.C	Treated Eye	Month 6	AUC	147
C1.C	Treated Eye	Scr 2	AUC	228
C1.C	Treated Eye	Year 1	AUC	106
C1.C	Treated Eye	Year 2	AUC	86
C1.C	Untreated Eye	Baseline 1	AUC	350
C1.C	Untreated Eye	Month 3	AUC	363
C1.C	Untreated Eye	Month 6	AUC	325
C1.C	Untreated Eye	Scr 2	AUC	362
C1.C	Untreated Eye	Year 1	AUC	339
C1.C	Untreated Eye	Year 2	AUC	206
C2.A	Treated Eye	Baseline 1	AUC	0
C2.A	Treated Eye	Month 3	AUC	0
C2.A	Treated Eye	Month 6	AUC	0
C2.A	Treated Eye	Scr 2	AUC	0
C2.A	Treated Eye	Year 1	AUC	0
C2.A	Treated Eye	Year 2	AUC	0
C2.A	Untreated Eye	Baseline 1	AUC	2
C2.A	Untreated Eye	Month 3	AUC	0
C2.A	Untreated Eye	Month 6	AUC	0
C2.A	Untreated Eye	Scr 2	AUC	4
C2.A	Untreated Eye	Year 1	AUC	0
C2.A	Untreated Eye	Year 2	AUC	4
C2.B	Treated Eye	Baseline 1	AUC	583
C2.B	Treated Eye	Month 6	AUC	617
C2.B	Treated Eye	Scr 2	AUC	530
C2.B	Treated Eye	Year 1	AUC	652
C2.B	Treated Eye	Year 2	AUC	722
C2.B	Untreated Eye	Baseline 1	AUC	607
C2.B	Untreated Eye	Month 6	AUC	545
C2.B	Untreated Eye	Scr 2	AUC	631
C2.B	Untreated Eye	Year 1	AUC	690
C2.B	Untreated Eye	Year 2	AUC	660
C2.C	Treated Eye	Baseline 1	AUC	194
C2.C	Treated Eye	Month 9	AUC	408
C2.C	Treated Eye	Year 1	AUC	294
C2.C	Untreated Eye	Baseline 1	AUC	262
C2.C	Untreated Eye	Month 9	AUC	303
C2.C	Untreated Eye	Year 1	AUC	158
C3.A	Treated Eye	Baseline 1	AUC	26
C3.A	Treated Eye	Month 6	AUC	12
C3.A	Treated Eye	Year 1	AUC	12
C3.A	Untreated Eye	Baseline 1	AUC	12
C3.A	Untreated Eye	Month 6	AUC	4
C3.A	Untreated Eye	Year 1	AUC	16
C3.B	Treated Eye	Baseline 1	AUC	4
C3.B	Treated Eye	Month 3	AUC	45
C3.B	Treated Eye	Month 6	AUC	37
C3.B	Treated Eye	Year 1	AUC	56
C3.B	Untreated Eye	Baseline 1	AUC	48
C3.B	Untreated Eye	Month 3	AUC	89
C3.B	Untreated Eye	Month 6	AUC	52
C3.B	Untreated Eye	Year 1	AUC	65
C3.C	Treated Eye	Baseline 1	AUC	3
C3.C	Treated Eye	Month 3	AUC	286
C3.C	Treated Eye	Month 6	AUC	24
C3.C	Treated Eye	Year 1	AUC	260
C3.C	Untreated Eye	Baseline 1	AUC	0
C3.C	Untreated Eye	Month 3	AUC	10
C3.C	Untreated Eye	Month 6	AUC	0
C3.C	Untreated Eye	Year 1	AUC	0
C4.A	Treated Eye	Baseline 1	AUC	352
C4.A	Treated Eye	Month 3	AUC	312
C4.A	Treated Eye	Month 6	AUC	365
C4.A	Treated Eye	Year 1	AUC	332
C4.A	Untreated Eye	Baseline 1	AUC	336
C4.A	Untreated Eye	Month 3	AUC	412
C4.A	Untreated Eye	Month 6	AUC	421
C4.A	Untreated Eye	Year 1	AUC	365
C4.B	Treated Eye	Baseline 1	AUC	238
C4.B	Treated Eye	Month 3	AUC	58
C4.B	Treated Eye	Month 6	AUC	22
C4.B	Treated Eye	Scr 2	AUC	329
C4.B	Treated Eye	Year 1	AUC	50
C4.B	Untreated Eye	Baseline 1	AUC	238
C4.B	Untreated Eye	Month 3	AUC	117
C4.B	Untreated Eye	Month 6	AUC	22
C4.B	Untreated Eye	Scr 2	AUC	196
C4.B	Untreated Eye	Year 1	AUC	181
C4.C	Treated Eye	Baseline 1	AUC	14
C4.C	Treated Eye	Month 3	AUC	140
C4.C	Treated Eye	Month 6	AUC	56
C4.C	Treated Eye	Scr 2	AUC	93
C4.C	Treated Eye	Year 1	AUC	74
C4.C	Untreated Eye	Baseline 1	AUC	25
C4.C	Untreated Eye	Month 3	AUC	45
C4.C	Untreated Eye	Month 6	AUC	56
C4.C	Untreated Eye	Scr 2	AUC	24
C4.C	Untreated Eye	Year 1	AUC	171

## Sheet: Extended Tab1
	Aes by preferred term	Severity	Study Drug related	Procedure related	Cohort 1 N=3	Cohort 2 N=3	Cohort 3 N=3	Cohort 4 N=3	Total N=12	No durg prior to treatment N=12
Ocular AEs	Blindess	Severe			0	0	0	1 (33.3)	1 (8.3)	0
	Intraocular Pressure Increased	Severe	No	Yes	1 (33.3)	0	0	0	1 (8.3)	0
	Visual Field Defect	Moderate	Yes	Yes	0	0	1 (33.3)	0	1 (8.3)	0
	Iritis	Moderate	Yes	No	0	0	0	1 (33.3)	1 (8.3)	0
	Retinal Pigmentation	Moderate	Yes	No	0	0	1 (33.3)	2 (66.7)	3 (25.0)	0
	Uveitis	Moderate	Yes	No	0	0	1 (33.3)	0	1 (8.3)	0
	Visual Field Defect	Moderate	Yes	No	0	0	1 (33.3)	0	1 (8.3)	0
	Vitritis	Moderate	Yes	No	0	0	0	1 (33.3)	1 (8.3)	0
	Retinal Deposits	Mild	Yes	Yes	0	2 (66.7)	0	0	2 (16.7)	0
	Serous Retinal Detachment	Mild	Yes	Yes	0	2 (66.7)	0	0	2 (16.7)	0
	Visual Field Defect	Mild	Yes	Yes	0	0	1 (33.3)	0	1 (8.3)	0
	Vitritis	Mild	Yes	No	0	0	1 (33.3)	0	1 (8.3)	0
	Conjunctival Haemorrhage	Mild	No	Yes	0	0	1 (33.3)	0	1 (8.3)	0
	Conjunctival Hyperaemia	Mild	No	Yes	3 (100.0)	3 (100.0)	2 (66.7)	2 (66.7)	10 (83.3)	0
	Corneal Oedema	Mild	No	Yes	1 (33.3)	0	0	0	1 (8.3)	0
	Eye Pain	Mild	No	Yes	0	1 (33.3)	0	0	1 (8.3)	0
	Eye Pruritus	Mild	No	Yes	1 (33.3)	1 (33.3)	0	0	2 (16.7)	0
	Intraocular Pressure Increased	Mild	No	Yes	0	0	1 (33.3)	0	1 (8.3)	0
	Lacrimation Increased	Mild	No	Yes	0	1 (33.3)	0	0	1 (8.3)	0
	Metamorphopsia	Mild	No	Yes	0	1 (33.3)	0	0	1 (8.3)	0
	Ocular Discomfort	Mild	No	Yes	1 (33.3)	0	0	2 (66.7)	3 (25.0)	0
	Ocular Hyperaemia	Mild	No	Yes	1 (33.3)	0	0	0	1 (8.3)	0
	Secretion Decharge	Mild	No	Yes	0	1 (33.3)	0	0	1 (8.3)	0
	Sensation Of Foregin Body	Mild	No	Yes	3 (100.0)	2 (66.7)	2 (66.7)	2 (66.7)	9 (75.0)	0
	Visual Field Defect	Mild	No	Yes	1 (33.3)	0	0	0	1 (8.3)	0
	Visual Impairment	Mild	No	Yes	0	2 (66.7)	0	0	2 (16.7)	0
	Blepharitis	Mild	No	No	0	0	1 (33.3)	0	1 (8.3)	0
	Eye Pruritus	Mild	No	No	1 (33.3)	0	0	0	1 (8.3)	0
	Eye Swelling	Mild	No	No	1 (33.3)	0	0	0	1 (8.3)	0
	Eyelid Rash	Mild	No	No	0	0	1 (33.3)	0	1 (8.3)	0
	Photopsia	Mild	No	No	0	2 (66.7)	0	0	2 (16.7)	0
	Pruritus	Mild	No	No	1 (33.3)	0	0	0	1 (8.3)	0
	Retinal Haemorrhage	Mild	No	No	0	1 (33.3)	0	0	1 (8.3)	0
	Swelling Face	Mild	No	No	1 (33.3)	0	0	0	1 (8.3)	0
	Visual Impairment	Mild	No	No	0	0	1 (33.3)	1 (33.3)	2 (16.7)	0
Non Ocular AEs	Fracture	Severe	No	No	1 (33.3)	0	0	0	1 (8.3)	0
	Depression	Moderate	Yes	Yes	0	0	1 (33.3)	0	1 (8.3)	0
	Biliary Colic	Moderate	No	No	0	1 (33.3)	0	0	1 (8.3)	0
	Covid-19	Moderate	No	No	0	0	0	1 (33.3)	1 (8.3)	0
	Fracture	Moderate	No	No	1 (33.3)	0	0	0	1 (8.3)	0
	Influenza	Moderate	No	No	0	0	0	0	0	1 (8.3)
	Nausea	Moderate	No	No	0	0	0	0	0	1 (8.3)
	Neck Pain	Moderate	No	No	1 (33.3)	0	0	0	1 (8.3)	0
	Pelvic Fracture	Moderate	No	No	1 (33.3)	0	0	0	1 (8.3)	0
	Pruritus	Moderate	No	No	1 (33.3)	0	0	0	1 (8.3)	0
	Pyrexia	Moderate	No	No	0	0	0	0	0	1 (8.3)
	Rash	Moderate	No	No	1 (33.3)	0	0	0	1 (8.3)	0
	Catheter Site Pain	Mild	No	Yes	0	1 (33.3)	0	0	1 (8.3)	0
	Headache	Mild	No	Yes	0	0	1 (33.3)	0	1 (8.3)	0
	Aphonia	Mild	No	No	1 (33.3)	0	0	0	1 (8.3)	0
	Covid-19	Mild	No	No	1 (33.3)	1 (33.3)	0	0	2 (16.7)	0
	Contusion	Mild	No	No	1 (33.3)	0	0	0	1 (8.3)	0
	Depression	Mild	No	No	1 (33.3)	0	0	0	1 (8.3)	0
	Dizziness	Mild	No	No	0	1 (33.3)	0	0	1 (8.3)	0
	Fatigue	Mild	No	No	0	1 (33.3)	0	0	1 (8.3)	0
	Hyperhidrosis	Mild	No	No	0	0	1 (33.3)	0	1 (8.3)	0
	Hypertension	Mild	No	No	1 (33.3)	0	0	0	1 (8.3)	0
	Joing Swelling	Mild	No	No	1 (33.3)	0	0	0	1 (8.3)	0
	Limb Injury	Mild	No	No	0	1 (33.3)	0	0	1 (8.3)	0
	Musculoskeletal Pain	Mild	No	No	0	0	1 (33.3)	0	1 (8.3)	0
	Nasopharyngitis	Mild	No	No	2 (66.7)	2 (66.7)	0	0	4 (33.3)	1 (8.3)
	Nausea	Mild	No	No	0	1 (33.3)	0	0	1 (8.3)	0
	Oropharyngeal Pain	Mild	No	No	0	2 (66.7)	1 (33.3)	0	3 (25.0)	0
	Pyrexia	Mild	No	No	2 (66.7)	0	0	0	2 (16.7)	0
	Sinusitis	Mild	No	No	0	0	1 (33.3)	0	2 (16.7)	0
	Sleep Disorder	Mild	No	No	0	0	2 (66.7)	0	2 (16.7)	0
	Syncope	Mild	No	No	0	0	0	1 (33.3)	1 (8.3)	0
	Tinnitus	Mild	No	No	1 (33.3)	0	0	0	1 (8.3)	0
	Urinary Retention	Mild	No	No	1 (33.3)	0	0	0	1 (8.3)	0
